# Supplementary material for: Implicit Measures Help Demonstrate the Value of Conservation Education in the Democratic Republic of the Congo
Source: Front Psychol. 2020 Mar 13;11:386. doi: 10.3389/fpsyg.2020.00386 (PMC7083138; doi:10.3389/fpsyg.2020.00386)
Supplement: Supplementary file 2 [file Data_Sheet_1.xlsx]

## Sheet: Attitude Assessment Raw Data
Subject	Date	School	Condition	Location	Administered	Entered	Date_Entered	Version	Age	Classe	Sex	live_with	Supermarche	Wenze	hunt	family_hunt	ports	question_1	question_2	question_3	question_4	question_5	question_6	question_7	question_8	question_9	question_10	question_11	question_12	Number_correct	Proportion	Notes
PA013	2015-05-11	Mamfufu	1	Mamfufu	ACB and BM	ACB	2015-05-11	A	7	2	1	6	0	1	0	0	0	1	0	0	0	1	1	0	1	1	1	0	0	6	0.5
PA023	2015-05-11	Mamfufu	1	Mamfufu	ACB and BM	ACB	2015-05-11	A	7	2	1	6	0	1	0	0	0	1	1	1	0	1	1	1	1	0	1	0	1	9	0.75
PA014	2015-05-11	Mamfufu	1	Mamfufu	ACB and BM	ACB	2015-05-11	B	7	2	2	5	1	1	0	0	0	1	1	1	1	1	1	0	1	0	1	0	1	9	0.75
PA016	2015-05-11	Mamfufu	1	Mamfufu	ACB and BM	ACB	2015-05-11	B	7	2	2	6	1	0	0	0	0	1	1	1	0	0	1	0	1	0	0	0	1	6	0.5
PA024	2015-05-11	Mamfufu	1	Mamfufu	ACB and BM	ACB	2015-05-11	A	7	2	2	7	1	0	0	0	0	0	1	1	1	0	0	1	0	0	1	0	0	5	0.416667
PA022	2015-05-11	Mamfufu	1	Mamfufu	ACB and BM	ACB	2015-05-11	A	8	2	1	8	.	.	.	.	.	0	1	1	0	1	1	1	1	0	0	0	1	7	0.583333
PA018	2015-05-11	Mamfufu	1	Mamfufu	ACB and BM	ACB	2015-05-11	A	8	2	2	8	0	1	0	0	0	1	0	0	1	1	1	0	1	1	1	0	1	8	0.666667
PA017	2015-05-11	Mamfufu	1	Mamfufu	ACB and BM	ACB	2015-05-11	A	8	2	2	7	0	0	0	0	0	1	0	1	0	1	1	0	1	0	1	0	1	7	0.583333
PA169	2015-06-01	Kimbala	1	Kimbala	ACB and BM	ACB	2015-06-01	B	9	4P	1	11	1	1	0	0	0	0	1	1	.	.	.	1	.	0	1	0	1	5	0.416667	look at particular pictures that were circled. especially in 7
PA025	2015-05-11	Mamfufu	1	Mamfufu	ACB and BM	ACB	2015-05-11	A	9	2	1	6	0	1	0	0	0	1	1	1	1	1	1	1	1	0	1	1	1	11	0.916667
PA021	2015-05-11	Mamfufu	1	Mamfufu	ACB and BM	ACB	2015-05-11	A	9	2	1	9	.	.	.	.	.	0	1	1	1	0	1	1	1	0	0	0	1	7	0.583333
PA015	2015-05-11	Mamfufu	1	Mamfufu	ACB and BM	ACB	2015-05-11	B	9	2	2	6	1	1	0	0	0	0	0	1	1	1	1	0	1	0	1	0	1	7	0.583333
PA168	2015-06-01	Kimbala	1	Kimbala	ACB and BM	ACB	2015-06-01	B	9	3P	2	6	1	1	0	0	0	0	1	1	1	0	1	1	0	0	1	0	1	7	0.583333
PA167	2015-06-01	Kimbala	1	Kimbala	ACB and BM	ACB	2015-06-01	B	10	4P	1	7	1	0	1	0	0	1	1	1	1	1	1	1	1	0	1	0	1	10	0.833333
PA007	2015-05-11	Mamfufu	1	Mamfufu	ACB and BM	ACB	2015-05-11	B	10	3	1	8	1	0	0	0	0	0	0	0	0	0	1	1	1	0	1	1	1	6	0.5
PA123	2015-05-26	Ngolu	1	Ngolu	ACB and BM	ACB	2015-05-27	A	10	5P	1	6	0	1	0	0	0	0	1	0	0	0	1	0	1	0	1	0	1	5	0.416667
PA005	2015-05-11	Mamfufu	1	Mamfufu	ACB and BM	ACB	2015-05-11	B	10	3	1	8	0	0	0	0	0	0	1	1	1	0	1	1	1	0	1	1	1	9	0.75	she responded zamba for the question about where she gets meat.
PA002	2015-05-11	Mamfufu	1	Mamfufu	ACB and BM	ACB	2015-05-11	B	10	2	2	6	1	0	0	0	0	0	1	1	1	0	1	0	0	0	1	0	1	6	0.5
PA010	2015-05-11	Mamfufu	1	Mamfufu	ACB and BM	ACB	2015-05-11	B	10	3	2	9	1	0	0	0	0	0	1	0	1	1	1	1	1	1	1	1	1	10	0.833333
PA011	2015-05-11	Mamfufu	1	Mamfufu	ACB and BM	ACB	2015-05-11	B	10	3	2	7	1	0	0	0	0	1	1	1	0	1	1	1	1	0	1	0	1	9	0.75
PA019	2015-05-11	Mamfufu	1	Mamfufu	ACB and BM	ACB	2015-05-11	A	10	2	2	3	1	0	0	0	0	0	1	1	1	1	1	1	1	1	1	1	1	11	0.916667
PA106	2015-05-26	Ngolu	1	Ngolu	ACB and BM	ACB	2015-05-27	A	10	6P	2	4	1	0	0	0	0	0	0	1	0	1	1	1	1	1	1	1	1	9	0.75
PA001	2015-05-11	Mamfufu	1	Mamfufu	ACB and BM	ACB	2015-05-11	A	10	3	2	5	0	1	0	0	0	1	0	1	1	1	1	0	0	0	1	1	1	8	0.666667
PA008	2015-05-11	Mamfufu	1	Mamfufu	ACB and BM	ACB	2015-05-11	B	10	3	2	10	0	1	1	1	1	1	1	1	1	1	1	0	1	0	1	0	1	9	0.75
PA020	2015-05-11	Mamfufu	1	Mamfufu	ACB and BM	ACB	2015-05-11	A	10	.	.	.	.	.	.	.	.	1	0	0	0	1	1	.	1	0	1	0	0	5	0.416667
PA171	2015-06-01	Kimbala	1	Kimbala	ACB and BM	ACB	2015-06-01	A	11	5P	1	8	0	1	1	0	0	1	1	0	1	1	1	1	0	0	1	1	1	9	0.75
PA102	2015-05-26	Ngolu	1	Ngolu	ACB and BM	ACB	2015-05-27	A	11	6P	1	5	0	0	1	0	0	0	1	0	0	0	1	1	1	0	1	1	0	6	0.5
PA115	2015-05-26	Ngolu	1	Ngolu	ACB and BM	ACB	2015-05-27	A	11	5P	1	5	0	1	0	0	1	0	1	1	1	1	1	1	1	0	1	0	1	9	0.75
PA125	2015-05-26	Ngolu	1	Ngolu	ACB and BM	ACB	2015-05-27	A	11	6P	1	6	1	1	0	0	0	0	0	1	0	1	1	0	1	0	1	1	1	7	0.583333
PA117	2015-05-26	Ngolu	1	Ngolu	ACB and BM	ACB	2015-05-27	A	11	6P	1	4	1	0	0	0	0	0	1	1	0	1	1	1	1	0	1	0	1	8	0.666667
PA120	2015-05-26	Ngolu	1	Ngolu	ACB and BM	ACB	2015-05-27	A	11	6P	1	6	1	0	0	0	0	0	1	0	1	0	1	0	1	0	1	0	1	6	0.5
PA158	2015-06-01	Kimbala	1	Kimbala	ACB and BM	ACB	2015-06-01	A	11	6P	1	4	1	0	0	0	0	0	0	0	1	1	1	1	1	0	1	1	1	8	0.666667
PA121	2015-05-26	Ngolu	1	Ngolu	ACB and BM	ACB	2015-05-27	A	11	6P	1	8	0	1	0	0	0	0	1	1	1	1	1	1	0	0	1	0	1	8	0.666667
PA127	2015-05-26	Ngolu	1	Ngolu	ACB and BM	ACB	2015-05-27	A	11	5P	1	8	0	1	0	0	0	1	0	1	0	0	1	0	0	0	1	1	1	6	0.5
PA003	2015-05-11	Mamfufu	1	Mamfufu	ACB and BM	ACB	2015-05-11	B	11	3	1	7	0	0	0	0	0	0	1	1	1	0	1	1	1	0	1	0	1	8	0.666667	she responded zamba for the question about where she gets meat.
PA004	2015-05-11	Mamfufu	1	Mamfufu	ACB and BM	ACB	2015-05-11	B	11	3	1	6	0	0	0	0	0	1	1	1	1	0	1	1	0	0	0	0	1	7	0.583333	she responded zamba for the question about where she gets meat.
PA170	2015-06-01	Kimbala	1	Kimbala	ACB and BM	ACB	2015-06-01	A	11	5P	2	10	1	0	1	0	0	1	1	1	1	1	1	1	1	0	1	0	1	10	0.833333
PA116	2015-05-26	Ngolu	1	Ngolu	ACB and BM	ACB	2015-05-27	A	11	6P	2	6	0	0	1	0	0	0	0	1	0	1	1	1	1	1	1	1	0	8	0.666667
PA012	2015-05-11	Mamfufu	1	Mamfufu	ACB and BM	ACB	2015-05-11	B	11	3	2	9	1	0	0	0	0	1	1	1	.	0	1	.	1	0	1	0	1	7	0.583333	not sure if he understood the task—seemed to randomly circle images
PA107	2015-05-26	Ngolu	1	Ngolu	ACB and BM	ACB	2015-05-27	A	11	6P	2	6	1	0	0	0	0	0	0	1	0	0	1	0	0	1	1	1	1	6	0.5
PA112	2015-05-26	Ngolu	1	Ngolu	ACB and BM	ACB	2015-05-27	A	11	6P	2	7	1	0	0	0	0	1	1	1	1	1	1	1	0	0	0	0	1	8	0.666667
PA114	2015-05-26	Ngolu	1	Ngolu	ACB and BM	ACB	2015-05-27	A	11	5P	.	8	1	1	1	0	0	0	1	0	0	0	1	0	1	0	1	0	1	5	0.416667
PA108	2015-05-26	Ngolu	1	Ngolu	ACB and BM	ACB	2015-05-27	A	12	6P	1	8	0	0	1	0	0	0	1	0	0	0	1	1	0	0	1	1	1	6	0.5
PA173	2015-06-01	Kimbala	1	Kimbala	ACB and BM	ACB	2015-06-01	B	12	4P	1	8	0	0	1	0	0	1	1	1	1	1	1	1	0	1	1	1	1	11	0.916667
PA122	2015-05-26	Ngolu	1	Ngolu	ACB and BM	ACB	2015-05-27	A	12	6P	1	6	1	0	0	0	0	0	1	0	1	0	1	0	1	0	1	0	1	6	0.5
PA124	2015-05-26	Ngolu	1	Ngolu	ACB and BM	ACB	2015-05-27	A	12	6P	1	4	1	0	0	0	0	0	1	0	1	0	1	0	1	0	1	0	1	6	0.5
PA128	2015-05-26	Ngolu	1	Ngolu	ACB and BM	ACB	2015-05-27	A	12	6P	1	18	0	1	0	0	0	0	0	1	0	1	1	0	1	0	1	0	1	6	0.5
PA006	2015-05-11	Mamfufu	1	Mamfufu	ACB and BM	ACB	2015-05-11	B	12	3	1	10	0	0	0	0	0	0	1	1	1	0	1	1	1	0	1	0	1	8	0.666667	she responded zamba for the question about where she gets meat.
PA119	2015-05-26	Ngolu	1	Ngolu	ACB and BM	ACB	2015-05-27	A	12	6P	1	6	1	1	1	1	0	0	1	1	1	1	1	0	1	0	1	0	1	8	0.666667
PA164	2015-06-01	Kimbala	1	Kimbala	ACB and BM	ACB	2015-06-01	A	12	4P	1	12	1	0	0	1	0	1	1	1	0	1	1	1	0	0	1	1	1	9	0.75
PA162	2015-06-01	Kimbala	1	Kimbala	ACB and BM	ACB	2015-06-01	A	12	4P	2	7	1	0	1	0	1	0	1	1	0	1	1	1	1	1	1	0	1	9	0.75
PA174	2015-06-01	Kimbala	1	Kimbala	ACB and BM	ACB	2015-06-01	B	12	4P	2	5	1	1	1	0	0	1	1	1	0	0	1	1	0	0	1	0	1	7	0.583333
PA176	2015-06-01	Kimbala	1	Kimbala	ACB and BM	ACB	2015-06-01	B	12	5P	2	6	0	0	1	0	0	1	1	1	1	1	1	1	1	1	1	1	1	12	1
PA110	2015-05-26	Ngolu	1	Ngolu	ACB and BM	ACB	2015-05-27	A	12	6P	2	8	1	1	0	0	0	1	1	0	0	1	1	1	0	0	1	0	1	7	0.583333
PA113	2015-05-26	Ngolu	1	Ngolu	ACB and BM	ACB	2015-05-27	A	12	6P	2	6	1	0	0	0	0	1	1	1	0	1	1	1	1	0	1	0	1	9	0.75
PA156	2015-06-01	Kimbala	1	Kimbala	ACB and BM	ACB	2015-06-01	B	12	4P	2	5	0	0	1	1	0	0	1	0	1	0	1	1	1	0	1	1	1	8	0.666667
PA154	2015-06-01	Kimbala	1	Kimbala	ACB and BM	ACB	2015-06-01	B	13	4P	1	7	1	0	1	0	1	0	1	1	1	0	1	0	1	0	1	1	1	8	0.666667
PA175	2015-06-01	Kimbala	1	Kimbala	ACB and BM	ACB	2015-06-01	B	13	4P	1	11	0	0	1	0	0	1	1	1	1	1	1	1	1	0	1	1	1	11	0.916667
PA161	2015-06-01	Kimbala	1	Kimbala	ACB and BM	ACB	2015-06-01	A	13	6P	1	10	1	1	0	0	0	0	1	1	1	1	1	1	1	0	1	1	1	10	0.833333
PA103	2015-05-26	Ngolu	1	Ngolu	ACB and BM	ACB	2015-05-27	A	13	6P	1	7	1	0	0	0	0	1	1	1	1	1	1	1	1	1	1	0	1	11	0.916667
PA118	2015-05-26	Ngolu	1	Ngolu	ACB and BM	ACB	2015-05-27	A	13	6P	1	4	1	0	0	0	0	0	1	0	1	0	0	1	1	0	1	0	1	6	0.5
PA126	2015-05-26	Ngolu	1	Ngolu	ACB and BM	ACB	2015-05-27	A	13	6P	1	8	1	0	0	0	0	0	0	1	1	0	1	0	1	0	1	0	1	6	0.5
PA155	2015-06-01	Kimbala	1	Kimbala	ACB and BM	ACB	2015-06-01	B	13	4P	2	5	1	0	1	0	1	0	1	1	1	0	1	0	1	0	1	1	1	8	0.666667
PA105	2015-05-26	Ngolu	1	Ngolu	ACB and BM	ACB	2015-05-27	A	13	6P	2	9	1	1	0	0	0	1	1	1	0	1	1	0	1	0	0	0	1	7	0.583333
PA111	2015-05-26	Ngolu	1	Ngolu	ACB and BM	ACB	2015-05-27	A	13	6P	2	8	1	0	0	0	0	1	1	1	1	1	1	1	0	0	0	0	1	8	0.666667
PA165	2015-06-01	Kimbala	1	Kimbala	ACB and BM	ACB	2015-06-01	A	13	5P	2	8	1	0	0	0	0	1	1	1	0	1	1	1	1	0	1	1	1	10	0.833333
PA172	2015-06-01	Kimbala	1	Kimbala	ACB and BM	ACB	2015-06-01	A	13	6P	2	7	0	1	0	0	0	1	1	1	0	1	1	1	1	0	1	0	1	9	0.75
PA157	2015-06-01	Kimbala	1	Kimbala	ACB and BM	ACB	2015-06-01	B	13	4P	2	5	1	0	0	1	0	0	1	1	1	0	1	1	1	0	1	0	1	8	0.666667
PA053	2015-05-18	Nova Eligio	1	Nova Eligio	ACB and BM	ACB	2015-05-18	B	14	3S	1	8	1	1	0	0	1	1	1	1	1	1	1	1	1	1	1	1	1	12	1
PA075	2015-05-18	Nova Eligio	1	Nova Eligio	ACB and BM	ACB	2015-05-18	A	14	2S	1	7	1	1	0	0	1	1	1	1	0	1	1	1	1	0	1	1	1	10	0.833333
PA057	2015-05-18	Nova Eligio	1	Nova Eligio	ACB and BM	ACB	2015-05-18	A	14	3S	1	9	1	1	0	0	0	1	1	1	1	1	1	1	1	1	1	1	1	12	1
PA166	2015-06-01	Kimbala	1	Kimbala	ACB and BM	ACB	2015-06-01	A	14	4P	1	9	1	0	0	0	0	0	1	1	1	0	1	0	1	0	0	0	1	6	0.5
PA064	2015-05-18	Nova Eligio	1	Nova Eligio	ACB and BM	ACB	2015-05-18	B	14	3S	1	7	0	1	0	0	0	0	1	0	1	0	1	1	0	0	1	1	1	7	0.583333
PA065	2015-05-18	Nova Eligio	1	Nova Eligio	ACB and BM	ACB	2015-05-18	B	14	3S	1	7	0	1	0	0	0	0	1	1	1	1	1	1	0	0	1	1	1	9	0.75
PA068	2015-05-18	Nova Eligio	1	Nova Eligio	ACB and BM	ACB	2015-05-18	B	14	3S	1	9	0	1	0	0	0	0	0	1	1	1	1	0	1	0	0	1	1	7	0.583333
PA073	2015-05-18	Nova Eligio	1	Nova Eligio	ACB and BM	ACB	2015-05-18	B	14	3S	1	8	0	1	0	0	0	0	1	1	0	0	1	0	1	0	1	0	1	6	0.5
PA160	2015-06-01	Kimbala	1	Kimbala	ACB and BM	ACB	2015-06-01	A	14	6P	2	11	0	1	1	0	1	1	0	1	1	1	1	0	0	0	0	0	1	6	0.5
PA074	2015-05-18	Nova Eligio	1	Nova Eligio	ACB and BM	ACB	2015-05-18	B	14	3S	2	3	0	0	1	0	1	0	0	1	1	1	1	1	1	0	1	1	1	9	0.75
PA159	2015-06-01	Kimbala	1	Kimbala	ACB and BM	ACB	2015-06-01	A	14	5P	2	8	1	0	0	0	0	0	1	1	1	0	1	0	1	0	1	0	1	7	0.583333
PA163	2015-06-01	Kimbala	1	Kimbala	ACB and BM	ACB	2015-06-01	A	14	5P	2	3	1	0	0	0	0	1	1	1	0	1	1	1	1	0	1	1	1	10	0.833333
PA104	2015-05-26	Ngolu	1	Ngolu	ACB and BM	ACB	2015-05-27	A	14	.	2	6	0	0	1	1	1	1	0	0	0	1	1	1	0	0	1	0	1	6	0.5
PA054	2015-05-18	Nova Eligio	1	Nova Eligio	ACB and BM	ACB	2015-05-18	B	15	3S	1	7	1	1	0	0	1	1	0	1	1	1	1	1	0	0	1	1	1	9	0.75
PA072	2015-05-18	Nova Eligio	1	Nova Eligio	ACB and BM	ACB	2015-05-18	B	15	3S	1	4	0	1	0	0	1	1	1	1	1	1	1	1	1	0	1	1	1	11	0.916667
PA055	2015-05-18	Nova Eligio	1	Nova Eligio	ACB and BM	ACB	2015-05-18	B	15	3S	1	8	1	1	0	0	0	0	1	1	1	0	1	1	1	1	1	1	1	10	0.833333
PA056	2015-05-18	Nova Eligio	1	Nova Eligio	ACB and BM	ACB	2015-05-18	B	15	3S	1	10	1	1	0	0	0	1	0	1	1	1	1	1	1	1	1	1	1	11	0.916667
PA067	2015-05-18	Nova Eligio	1	Nova Eligio	ACB and BM	ACB	2015-05-18	B	15	3S	1	9	1	0	0	0	0	0	1	1	1	1	1	1	0	0	1	0	0	7	0.583333
PA063	2015-05-18	Nova Eligio	1	Nova Eligio	ACB and BM	ACB	2015-05-18	B	15	3S	1	9	0	1	0	0	0	0	0	1	1	1	1	1	0	0	1	1	1	8	0.666667
PA066	2015-05-18	Nova Eligio	1	Nova Eligio	ACB and BM	ACB	2015-05-18	B	15	3S	1	4	0	1	0	0	0	0	1	0	1	1	1	1	0	0	1	1	1	8	0.666667
PA069	2015-05-18	Nova Eligio	1	Nova Eligio	ACB and BM	ACB	2015-05-18	B	15	3S	1	8	0	1	0	1	1	0	1	1	1	0	1	1	1	0	1	1	1	9	0.75
PA051	2015-05-18	Nova Eligio	1	Nova Eligio	ACB and BM	ACB	2015-05-18	B	15	3S	2	11	1	0	1	0	1	0	0	1	1	0	1	1	1	1	1	1	1	9	0.75
PA060	2015-05-18	Nova Eligio	1	Nova Eligio	ACB and BM	ACB	2015-05-18	B	15	3S	2	7	0	0	1	0	1	1	1	1	1	1	1	1	0	0	1	1	0	9	0.75
PA059	2015-05-18	Nova Eligio	1	Nova Eligio	ACB and BM	ACB	2015-05-18	B	15	3S	2	11	1	1	0	0	1	1	1	1	1	1	1	1	0	1	1	0	1	10	0.833333
PA062	2015-05-18	Nova Eligio	1	Nova Eligio	ACB and BM	ACB	2015-05-18	B	15	3S	2	7	0	0	0	0	1	0	0	1	1	0	1	1	1	0	1	0	1	7	0.583333
PA052	2015-05-18	Nova Eligio	1	Nova Eligio	ACB and BM	ACB	2015-05-18	B	15	3S	2	16	1	1	0	0	0	0	0	1	1	1	1	1	1	1	1	1	1	10	0.833333
PA070	2015-05-18	Nova Eligio	1	Nova Eligio	ACB and BM	ACB	2015-05-18	A	15	3S	2	7	1	1	0	0	0	0	0	1	1	1	1	1	1	0	1	1	1	9	0.75
PA071	2015-05-18	Nova Eligio	1	Nova Eligio	ACB and BM	ACB	2015-05-18	A	15	3S	2	5	1	1	0	0	0	0	1	1	1	1	1	1	1	1	1	0	1	10	0.833333
PA058	2015-05-18	Nova Eligio	1	Nova Eligio	ACB and BM	ACB	2015-05-18	A	15	3S	2	9	0	1	0	0	0	1	0	1	1	1	1	1	1	1	1	1	1	11	0.916667
PA109	2015-05-26	Ngolu	1	Ngolu	ACB and BM	ACB	2015-05-27	A	16	6P	1	7	0	0	1	0	0	0	1	0	0	0	1	1	0	0	1	1	1	6	0.5
PA061	2015-05-18	Nova Eligio	1	Nova Eligio	ACB and BM	ACB	2015-05-18	B	16	3S	2	6	0	1	0	0	0	1	0	1	1	1	1	1	0	0	1	1	1	9	0.75
PA076	2015-05-21	Nova Eligio	1	Nova Eligio	ACB and BM	ACB	2015-05-18	B	16	4S	2	9	0	1	0	0	0	1	1	1	1	1	1	1	1	0	1	1	1	11	0.916667
PA009	2015-05-11	Mamfufu	1	Mamfufu	ACB and BM	ACB	2015-05-11	B	.	3	2	8	0	1	0	0	0	1	1	1	0	1	1	1	0	0	1	0	0	7	0.583333
PA178	2015-06-03	Kimbala	2	Lola Ya Bonobo	ACB and BM	ACB	2015-06-04	A	7	.	1	.	1	1	0	0	0	0	1	0	1	.	.	0	1	.	1	.	.	4	0.333333
PA144	2015-05-28	Ngolu	2	Lola Ya Bonobo	BM	ACB	2015-05-29	B	8	4P	1	10	1	0	1	0	0	0	0	1	0	1	1	1	1	0	1	0	1	7	0.583333
PA180	2015-06-03	Kimbala	2	Lola Ya Bonobo	ACB and BM	ACB	2015-06-04	A	8	3P	1	7	1	0	0	0	0	1	1	1	1	1	1	1	1	0	1	0	1	10	0.833333
PA183	2015-06-03	Kimbala	2	Lola Ya Bonobo	ACB and BM	ACB	2015-06-04	B	8	3P	1	8	1	0	0	0	0	1	1	1	1	1	1	0	1	0	1	0	1	9	0.75
PA153	2015-05-28	Ngolu	2	Lola Ya Bonobo	BM	ACB	2015-05-29	B	8	4P	.	.	1	1	0	0	0	0	0	1	1	1	1	1	1	0	1	0	1	8	0.666667
PA145	2015-05-28	Ngolu	2	Lola Ya Bonobo	BM	ACB	2015-05-29	A	9	5P	1	6	1	1	0	0	0	1	0	1	0	1	1	0	1	0	1	0	1	7	0.583333
PA192	2015-06-03	Kimbala	2	Lola Ya Bonobo	ACB and BM	ACB	2015-06-04	A	9	2P	2	7	1	1	1	0	1	0	0	1	1	1	1	0	1	0	1	1	1	8	0.666667
PA146	2015-05-28	Ngolu	2	Lola Ya Bonobo	BM	ACB	2015-05-29	A	9	5P	2	7	1	0	0	0	1	0	0	1	1	1	1	1	1	1	1	1	1	10	0.833333
PA189	2015-06-03	Kimbala	2	Lola Ya Bonobo	ACB and BM	ACB	2015-06-04	B	9	3P	2	6	1	1	0	0	0	0	0	0	1	0	1	1	1	0	1	1	1	7	0.583333
PA149	2015-05-28	Ngolu	2	Lola Ya Bonobo	BM	ACB	2015-05-29	A	9	5P	2	7	1	0	0	0	0	1	0	1	1	1	1	1	1	1	1	0	1	10	0.833333
PA049	2015-05-14	Mamfufu	2	Lola Ya Bonobo	ACB and BM	ACB	2015-05-14	B	9	2	2	6	0	1	0	0	0	1	1	1	1	1	1	.	1	0	1	0	1	9	0.75
PA129	2015-05-28	Ngolu	2	Lola Ya Bonobo	BM	ACB	2015-05-29	A	10	5P	1	4	1	1	1	0	1	1	1	1	1	1	1	1	1	0	1	1	0	10	0.833333
PA048	2015-05-14	Mamfufu	2	Lola Ya Bonobo	ACB and BM	ACB	2015-05-14	B	10	3	1	8	0	0	0	0	1	0	1	1	1	1	1	1	1	0	1	1	1	10	0.833333	she responded zamba for the question about where she gets meat.
PA194	2015-06-03	Kimbala	2	Lola Ya Bonobo	ACB and BM	ACB	2015-06-04	B	10	2P	1	13	1	1	0	0	0	0	0	1	0	1	1	0	1	0	1	0	1	6	0.5
PA035	2015-05-14	Mamfufu	2	Lola Ya Bonobo	ACB and BM	ACB	2015-05-14	B	10	4	2	8	0	1	1	0	0	0	1	0	1	1	1	1	1	1	1	1	1	10	0.833333
PA036	2015-05-14	Mamfufu	2	Lola Ya Bonobo	ACB and BM	ACB	2015-05-14	B	10	4	2	8	0	1	1	0	0	1	1	0	1	1	1	1	1	1	1	1	1	11	0.916667
PA134	2015-05-28	Ngolu	2	Lola Ya Bonobo	BM	ACB	2015-05-29	B	10	4P	2	3	1	1	0	0	0	1	1	1	0	1	1	.	1	0	1	0	1	8	0.666667
PA050	2015-05-14	Mamfufu	2	Lola Ya Bonobo	ACB and BM	ACB	2015-05-14	B	10	3	2	7	1	0	0	0	0	1	0	1	0	1	1	1	1	0	1	1	1	9	0.75
PA034	2015-05-14	Mamfufu	2	Lola Ya Bonobo	ACB and BM	ACB	2015-05-14	A	10	5	2	10	0	1	1	1	0	1	0	0	0	1	1	1	1	0	1	1	1	8	0.666667
PA033	2015-05-14	Mamfufu	2	Lola Ya Bonobo	ACB and BM	ACB	2015-05-14	B	10	4	2	8	0	1	0	1	1	0	0	0	0	1	1	0	1	0	1	1	1	6	0.5
PA131	2015-05-28	Ngolu	2	Lola Ya Bonobo	BM	ACB	2015-05-29	B	10	4P	.	.	0	1	1	0	0	0	0	1	0	1	1	1	1	0	1	0	1	7	0.583333
PA133	2015-05-28	Ngolu	2	Lola Ya Bonobo	BM	ACB	2015-05-29	B	10	4P	.	.	.	.	.	.	.	1	1	1	0	1	1	1	1	0	1	0	1	9	0.75
PA147	2015-05-28	Ngolu	2	Lola Ya Bonobo	BM	ACB	2015-05-29	B	11	5P	1	8	1	1	1	0	0	1	0	1	1	1	1	0	1	0	1	0	1	8	0.666667
PA027	2015-05-14	Mamfufu	2	Lola Ya Bonobo	ACB and BM	ACB	2015-05-14	A	11	4	1	7	0	1	1	0	0	1	0	1	0	1	1	0	1	0	1	0	1	7	0.583333
PA195	2015-06-03	Kimbala	2	Lola Ya Bonobo	ACB and BM	ACB	2015-06-04	A	11	2P	1	9	0	0	1	0	0	1	0	1	1	1	1	1	1	1	1	1	1	11	0.916667
PA181	2015-06-03	Kimbala	2	Lola Ya Bonobo	ACB and BM	ACB	2015-06-04	A	11	4P	1	7	1	0	0	0	0	1	0	1	1	1	1	1	1	0	1	0	1	9	0.75
PA148	2015-05-28	Ngolu	2	Lola Ya Bonobo	BM	ACB	2015-05-29	A	11	5P	1	5	0	1	0	0	0	0	0	1	0	1	1	1	1	0	1	0	1	7	0.583333
PA047	2015-05-14	Mamfufu	2	Lola Ya Bonobo	ACB and BM	ACB	2015-05-14	B	11	3	1	6	0	0	0	0	0	0	1	1	1	0	1	1	1	1	1	1	1	10	0.833333	she responded zamba for the question about where she gets meat.
PA028	2015-05-14	Mamfufu	2	Lola Ya Bonobo	ACB and BM	ACB	2015-05-14	A	11	3	1	7	1	1	0	1	0	1	1	1	1	1	1	0	1	0	1	0	1	9	0.75
PA152	2015-05-28	Ngolu	2	Lola Ya Bonobo	BM	ACB	2015-05-29	A	11	5P	2	7	1	0	1	0	1	0	1	1	0	1	1	1	1	0	1	0	1	8	0.666667
PA040	2015-05-14	Mamfufu	2	Lola Ya Bonobo	ACB and BM	ACB	2015-05-14	B	11	4	2	4	1	1	0	0	0	1	1	0	0	1	1	0	0	0	1	1	1	7	0.583333
PA132	2015-05-28	Ngolu	2	Lola Ya Bonobo	BM	ACB	2015-05-29	B	11	4P	2	5	1	1	0	0	0	1	1	1	0	1	1	0	1	0	1	0	1	8	0.666667
PA135	2015-05-28	Ngolu	2	Lola Ya Bonobo	BM	ACB	2015-05-29	A	11	5P	2	5	1	0	0	0	0	1	1	1	1	0	1	0	1	0	1	0	1	8	0.666667
PA136	2015-05-28	Ngolu	2	Lola Ya Bonobo	BM	ACB	2015-05-29	B	11	6P	2	6	1	0	0	0	0	0	0	1	0	1	1	1	1	0	1	0	1	7	0.583333
PA138	2015-05-28	Ngolu	2	Lola Ya Bonobo	BM	ACB	2015-05-29	B	11	6P	2	7	1	0	0	0	0	1	0	1	1	1	1	1	1	0	1	0	1	9	0.75
PA139	2015-05-28	Ngolu	2	Lola Ya Bonobo	BM	ACB	2015-05-29	B	11	6P	2	7	1	0	0	0	0	1	0	1	0	0	1	1	1	1	1	0	1	8	0.666667
PA202	2015-06-03	Kimbala	2	Lola Ya Bonobo	ACB and BM	ACB	2015-06-04	B	11	3P	2	4	1	0	0	0	0	1	0	1	1	1	1	1	1	0	1	1	1	10	0.833333
PA044	2015-05-14	Mamfufu	2	Lola Ya Bonobo	ACB and BM	ACB	2015-05-14	B	11	4	2	9	0	1	1	1	.	0	1	1	1	0	1	1	1	1	1	1	1	10	0.833333
PA038	2015-05-14	Mamfufu	2	Lola Ya Bonobo	ACB and BM	ACB	2015-05-14	A	11	6	2	12	1	1	1	1	1	1	0	1	0	1	1	1	1	0	1	0	1	8	0.666667
PA193	2015-06-03	Kimbala	2	Lola Ya Bonobo	ACB and BM	ACB	2015-06-04	A	11	3P	.	.	1	1	0	0	0	1	1	1	1	1	1	1	1	0	1	1	1	11	0.916667
PA043	2015-05-14	Mamfufu	2	Lola Ya Bonobo	ACB and BM	ACB	2015-05-14	A	12	5	1	6	1	0	1	0	0	1	0	1	0	1	1	0	0	0	1	0	1	6	0.5
PA187	2015-06-03	Kimbala	2	Lola Ya Bonobo	ACB and BM	ACB	2015-06-04	B	12	4P	1	9	1	0	1	0	0	1	0	1	1	0	1	1	.	1	1	1	1	9	0.75
PA029	2015-05-14	Mamfufu	2	Lola Ya Bonobo	ACB and BM	ACB	2015-05-14	A	12	3	1	7	0	1	0	0	0	1	1	1	1	1	1	0	1	1	1	0	1	10	0.833333
PA130	2015-05-29	Ngolu	2	Lola Ya Bonobo	BM	ACB	2015-05-29	A	12	5P	2	5	1	1	1	0	0	0	0	1	1	1	1	1	1	1	1	1	1	10	0.833333
PA198	2015-06-03	Kimbala	2	Lola Ya Bonobo	ACB and BM	ACB	2015-06-04	B	12	4P	2	8	1	1	1	0	0	0	0	1	1	0	1	1	1	1	1	1	1	9	0.75
PA197	2015-06-03	Kimbala	2	Lola Ya Bonobo	ACB and BM	ACB	2015-06-04	B	12	5P	2	6	0	0	1	0	0	1	0	1	1	1	1	1	1	1	1	1	1	11	0.916667
PA199	2015-06-03	Kimbala	2	Lola Ya Bonobo	ACB and BM	ACB	2015-06-04	B	12	4P	2	5	0	0	1	0	0	1	0	0	1	0	0	1	1	0	1	1	1	7	0.583333
PA151	2015-05-28	Ngolu	2	Lola Ya Bonobo	BM	ACB	2015-05-29	A	12	5P	2	8	1	1	0	0	1	1	0	1	0	1	1	1	1	1	1	0	1	9	0.75
PA150	2015-05-28	Ngolu	2	Lola Ya Bonobo	BM	ACB	2015-05-29	A	12	5P	2	8	1	0	0	0	0	1	0	1	1	1	1	1	1	1	1	0	1	10	0.833333
PA137	2015-05-28	Ngolu	2	Lola Ya Bonobo	BM	ACB	2015-05-29	B	12	5P	2	8	0	1	0	0	0	1	1	1	.	1	1	.	1	0	1	0	1	8	0.666667
PA037	2015-05-14	Mamfufu	2	Lola Ya Bonobo	ACB and BM	ACB	2015-05-14	A	12	6	2	7	1	1	1	1	1	1	1	1	1	1	1	1	0	1	1	1	1	11	0.916667
PA182	2015-06-03	Kimbala	2	Lola Ya Bonobo	ACB and BM	ACB	2015-06-04	B	12	4P	2	6	0	0	0	1	0	1	0	1	1	1	1	0	1	0	0	0	1	7	0.583333
PA184	2015-06-03	Kimbala	2	Lola Ya Bonobo	ACB and BM	ACB	2015-06-04	B	12	3P	.	6	0	0	1	0	0	0	.	0	1	1	1	1	1	0	1	0	1	7	0.583333
PA177	2015-06-03	Kimbala	2	Lola Ya Bonobo	ACB and BM	ACB	2015-06-04	B	13	4P	1	10	0	0	1	0	1	0	0	1	1	0	1	1	1	1	1	1	0	8	0.666667
PA185	2015-06-03	Kimbala	2	Lola Ya Bonobo	ACB and BM	ACB	2015-06-04	A	13	4P	1	10	1	0	1	0	0	1	1	1	1	0	1	1	1	1	1	1	1	11	0.916667
PA045	2015-05-14	Mamfufu	2	Lola Ya Bonobo	ACB and BM	ACB	2015-05-14	A	13	6	1	4	0	1	1	0	0	1	0	1	0	1	1	1	1	0	1	1	1	9	0.75
PA142	2015-05-28	Ngolu	2	Lola Ya Bonobo	BM	ACB	2015-05-29	B	13	6P	1	10	1	1	0	0	0	0	0	1	0	1	1	1	0	0	1	0	1	6	0.5
PA140	2015-05-28	Ngolu	2	Lola Ya Bonobo	BM	ACB	2015-05-29	B	13	6P	1	4	1	0	0	0	0	0	1	0	1	1	1	0	1	0	1	0	1	7	0.583333
PA141	2015-05-28	Ngolu	2	Lola Ya Bonobo	BM	ACB	2015-05-29	B	13	6P	1	2	0	1	0	1	0	0	1	0	1	1	1	1	1	0	1	0	1	8	0.666667
PA179	2015-06-03	Kimbala	2	Lola Ya Bonobo	ACB and BM	ACB	2015-06-04	A	13	4P	2	5	1	0	1	0	1	0	0	0	1	1	1	0	1	0	1	1	1	7	0.583333
PA143	2015-05-28	Ngolu	2	Lola Ya Bonobo	BM	ACB	2015-05-29	B	13	1S	2	8	1	1	1	0	0	0	0	1	0	0	1	0	1	0	1	1	1	6	0.5
PA191	2015-06-03	Kimbala	2	Lola Ya Bonobo	ACB and BM	ACB	2015-06-04	A	13	5P	2	10	0	0	1	0	0	1	1	1	1	1	1	1	1	1	1	1	1	12	1
PA042	2015-05-14	Mamfufu	2	Lola Ya Bonobo	ACB and BM	ACB	2015-05-14	A	13	5	2	8	0	1	0	0	1	1	0	1	0	1	1	0	1	0	1	0	1	7	0.583333
PA032	2015-05-14	Mamfufu	2	Lola Ya Bonobo	ACB and BM	ACB	2015-05-14	A	13	5	2	11	0	0	0	0	1	1	1	1	1	1	1	0	1	0	1	0	1	9	0.75
PA046	2015-05-14	Mamfufu	2	Lola Ya Bonobo	ACB and BM	ACB	2015-05-14	B	13	5	2	6	0	0	0	0	1	1	1	1	0	1	1	1	1	0	1	0	1	9	0.75
PA186	2015-06-03	Kimbala	2	Lola Ya Bonobo	ACB and BM	ACB	2015-06-04	B	13	5P	2	8	1	0	0	0	0	1	0	1	1	0	1	1	1	1	1	1	1	10	0.833333
PA200	2015-06-03	Kimbala	2	Lola Ya Bonobo	ACB and BM	ACB	2015-06-04	A	13	3P	2	.	1	0	0	0	0	1	0	0	1	1	1	1	1	0	1	0	1	8	0.666667
PA041	2015-05-14	Mamfufu	2	Lola Ya Bonobo	ACB and BM	ACB	2015-05-14	A	13	5	2	4	0	1	0	1	0	1	1	1	0	1	1	0	1	0	1	0	1	8	0.666667
PA030	2015-05-14	Mamfufu	2	Lola Ya Bonobo	ACB and BM	ACB	2015-05-14	A	13	5	.	9	1	1	1	1	1	1	1	1	1	1	1	0	1	0	1	0	1	9	0.75
PA201	2015-06-03	Kimbala	2	Lola Ya Bonobo	ACB and BM	ACB	2015-06-04	B	13	.	.	.	.	.	.	.	.	0	0	1	1	1	1	1	1	0	1	0	1	8	0.666667
PA031	2015-05-14	Mamfufu	2	Lola Ya Bonobo	ACB and BM	ACB	2015-05-14	A	14	5	1	6	0	1	1	0	0	0	1	1	0	1	1	0	0	0	1	0	1	6	0.5
PA026	2015-05-14	Mamfufu	2	Lola Ya Bonobo	ACB and BM	ACB	2015-05-14	A	14	5	1	7	0	1	0	1	0	1	1	1	0	1	1	0	1	0	1	0	1	8	0.666667
PA190	2015-06-03	Kimbala	2	Lola Ya Bonobo	ACB and BM	ACB	2015-06-04	A	14	3P	2	7	0	0	1	0	0	.	.	.	.	0	0	0	1	.	1	1	1	4	0.333333
PA039	2015-05-14	Mamfufu	2	Lola Ya Bonobo	ACB and BM	ACB	2015-05-14	A	14	6	2	9	1	1	0	0	1	1	1	1	0	1	1	1	1	0	1	0	1	9	0.75
PA188	2015-06-03	Kimbala	2	Lola Ya Bonobo	ACB and BM	ACB	2015-06-04	A	14	4P	2	6	0	1	0	1	0	1	0	1	1	0	1	1	1	0	1	0	1	8	0.666667
PA096	2015-05-21	Nova Eligio	2	Nova Eligio	ACB and BM	ACB	2015-05-21	B	15	4S	1	3	0	1	0	0	0	0	1	1	0	1	1	1	1	0	1	0	1	8	0.666667
PA102	2015-05-21	Nova Eligio	2	Nova Eligio	ACB and BM	ACB	2015-05-21	B	15	4S	1	10	0	1	0	0	0	1	0	1	1	1	1	1	1	1	1	1	1	11	0.916667
PA098	2015-05-21	Nova Eligio	2	Nova Eligio	ACB and BM	ACB	2015-05-21	B	15	4S	2	7	1	1	0	0	0	1	0	1	0	0	1	1	1	0	1	1	0	7	0.583333
PA196	2015-06-03	Kimbala	2	Lola Ya Bonobo	ACB and BM	ACB	2015-06-04	A	15	4P	.	.	1	1	1	1	1	0	.	1	1	0	1	0	1	0	1	0	1	6	0.5
PA080	2015-05-21	Nova Eligio	2	Nova Eligio	ACB and BM	ACB	2015-05-21	A	16	5S	1	9	1	1	0	0	0	1	1	1	1	1	1	1	1	1	1	1	1	12	1
PA081	2015-05-21	Nova Eligio	2	Nova Eligio	ACB and BM	ACB	2015-05-21	A	16	5S	1	8	1	1	0	0	0	1	1	1	1	1	1	1	1	1	1	1	1	12	1
PA088	2015-05-21	Nova Eligio	2	Nova Eligio	ACB and BM	ACB	2015-05-21	A	16	5S	1	7	1	1	0	0	0	1	0	1	1	1	1	1	1	1	1	1	1	11	0.916667
PA100	2015-05-21	Nova Eligio	2	Nova Eligio	ACB and BM	ACB	2015-05-21	B	16	4S	1	6	1	0	0	0	0	0	1	1	1	1	1	1	1	1	1	1	1	11	0.916667
PA092	2015-05-21	Nova Eligio	2	Nova Eligio	ACB and BM	ACB	2015-05-21	B	16	5S	1	4	0	1	0	0	0	0	1	1	1	0	1	1	1	1	1	1	1	10	0.833333
PA099	2015-05-21	Nova Eligio	2	Nova Eligio	ACB and BM	ACB	2015-05-21	B	16	5S	1	5	0	1	0	0	0	0	0	0	1	0	1	1	1	1	1	1	0	7	0.583333
PA095	2015-05-21	Nova Eligio	2	Nova Eligio	ACB and BM	ACB	2015-05-21	B	16	5S	1	7	1	1	1	1	0	1	0	1	1	0	1	1	1	0	1	0	0	7	0.583333
PA084	2015-05-21	Nova Eligio	2	Nova Eligio	ACB and BM	ACB	2015-05-21	B	16	4S	2	6	1	1	0	0	0	1	1	1	1	1	1	1	1	1	1	1	1	12	1
PA097	2015-05-21	Nova Eligio	2	Nova Eligio	ACB and BM	ACB	2015-05-21	B	16	4S	2	8	0	1	0	0	0	0	0	1	0	0	1	1	1	0	1	1	0	6	0.5
PA079	2015-05-21	Nova Eligio	2	Nova Eligio	ACB and BM	ACB	2015-05-21	A	17	5S	1	7	1	1	0	0	1	1	.	1	1	1	1	1	1	1	1	1	1	11	0.916667
PA094	2015-05-21	Nova Eligio	2	Nova Eligio	ACB and BM	ACB	2015-05-21	B	17	5S	1	8	1	1	0	0	0	0	0	1	1	1	1	1	1	0	1	1	1	9	0.75
PA083	2015-05-21	Nova Eligio	2	Nova Eligio	ACB and BM	ACB	2015-05-21	A	17	5S	1	6	0	1	0	0	0	1	1	1	1	1	1	1	1	1	1	1	1	12	1
PA093	2015-05-21	Nova Eligio	2	Nova Eligio	ACB and BM	ACB	2015-05-21	A	17	5S	1	9	0	1	0	0	0	0	1	1	1	1	1	1	1	1	1	1	1	11	0.916667
PA085	2015-05-21	Nova Eligio	2	Nova Eligio	ACB and BM	ACB	2015-05-21	B	17	4S	2	7	1	1	0	0	0	1	0	1	1	1	1	0	1	0	1	1	1	9	0.75
PA101	2015-05-21	Nova Eligio	2	Nova Eligio	ACB and BM	ACB	2015-05-21	B	17	.	2	10	1	1	0	0	0	0	1	0	1	1	1	1	1	1	1	1	0	9	0.75
PA086	2015-05-21	Nova Eligio	2	Nova Eligio	ACB and BM	ACB	2015-05-21	B	17	5S	2	8	1	0	0	0	0	1	1	0	1	1	1	1	1	1	1	1	1	11	0.916667
PA091	2015-05-21	Nova Eligio	2	Nova Eligio	ACB and BM	ACB	2015-05-21	A	18	5S	1	8	1	1	0	0	1	1	0	1	1	1	1	1	1	1	1	1	1	11	0.916667
PA087	2015-05-21	Nova Eligio	2	Nova Eligio	ACB and BM	ACB	2015-05-21	A	18	5S	1	6	0	1	0	0	1	0	0	1	1	0	1	1	1	1	1	1	1	9	0.75
PA078	2015-05-21	Nova Eligio	2	Nova Eligio	ACB and BM	ACB	2015-05-21	A	18	5S	1	11	1	1	0	0	0	1	0	1	1	1	1	1	1	1	1	1	1	11	0.916667
PA082	2015-05-21	Nova Eligio	2	Nova Eligio	ACB and BM	ACB	2015-05-21	A	18	5S	1	8	1	1	0	0	0	1	1	1	1	1	1	1	1	1	1	1	1	12	1
PA090	2015-05-21	Nova Eligio	2	Nova Eligio	ACB and BM	ACB	2015-05-21	A	18	5S	1	7	1	1	0	0	0	0	0	1	1	1	1	1	1	1	1	1	1	10	0.833333
PA089	2015-05-21	Nova Eligio	2	Nova Eligio	ACB and BM	ACB	2015-05-21	A	18	4S	2	9	1	0	0	0	0	0	0	1	1	0	1	1	1	1	1	1	1	9	0.75
PA077	2015-05-21	Nova Eligio	2	Nova Eligio	ACB and BM	ACB	2015-05-21	A	19	5S	1	7	1	0	0	0	0	0	1	0	0	0	1	1	1	1	1	1	1	8	0.666667
