# Supplementary material for: Implicit Measures Help Demonstrate the Value of Conservation Education in the Democratic Republic of the Congo
Source: Front Psychol. 2020 Mar 13;11:386. doi: 10.3389/fpsyg.2020.00386 (PMC7083138; doi:10.3389/fpsyg.2020.00386)
Supplement: Supplementary file 3 [file Data_Sheet_2.xlsx]

## Sheet: Knowledge Assessment Raw Data
Subject Number	Date	Group Number (Schools)	School Name	Location	Date Entered	Entered By	Administered by	Before or After Tour?	q_1	q_2	q_3	q_4	q_5	q_6	q_7	q_8	q_9	q_10	q_11	q_12	Number_Correct	Age	Sexe	Classe	live_with	younger	older	country_of_origin	country_of_residence	first_visit_lola	number_of_visits	supermarche	wenze	je_chasse	famille_chasse	ports	Notes
KA003	2015-05-09	1	(ASK BLAISE)	Lola	2015-05-09	ACB	BM	After	1	3	0	3	.	2	4	1	1	.	1	1	7	9	.	4	.	23	4	.	.	.	.	1	1	1	0	0
KA004	2015-05-09	1	(ASK BLAISE)	Lola	2015-05-09	ACB	BM	After	1	3	1	3	1	1	4	1	1	1	1	1	5	8	.	3	8	5	4	Kinshasa	Kinshasa	.	.	0	1	1	0	1
KA012	2015-05-09	.	.	Lola	2015-05-15	ACB	BM	After	1	3	1	1	1	.	.	.	.	.	.	.	2	.	.	.	.	.	.	.	.	.	.	.	.	.	.	.	INCOMPLETE—maybe not usable?	.
KA013	2015-05-09	.	.	Lola	2015-05-15	ACB	BM	After	1	.	0	2	0	3	1	.	2	1	1	1	4	.	.	.	.	.	.	.	.	.	.	0	1	0	0	0
KA023	2015-05-09	.	.	Lola	2015-05-15	ACB	BM	After	1	3	.	2	0	2	1	1	1	.	0	.	5	.	.	.	.	.	.	.	.	.	.	0	0	1	0	0
KA101	2015-05-15	2	Raphael	Lola	2015-05-17	ACB	BM	After	1	3	0	4	0	1	4	1	1	2	1	4	10	.	.	.	.	.	.	.	.	.	.	0	1	0	0	0
KA127	2015-05-16	Government Official	.	Lola	2015-05-17	ACB	PM	After	1	1	.	3	1	3	3	1	1	1	0	2	2	.	.	.	.	.	.	RDC	RDC	.	.	0	0	0	0	1
KA130	2015-05-16	Government Official	.	Lola	2015-05-17	ACB	PM	After	1	1	0	.	1	1	.	1	1	4	1	2	4	F	.	.	.	.	.	Kinshasa	.	.	.	.	.	.	.	.
KA131	2015-05-16	Government Official	.	Lola	2015-05-17	ACB	PM	After	1	.	1	.	1	1	1	1	1	.	1	4	4	.	.	.	.	7	2	Kinshasa	.	.	.	1	0	0	0	0
KA133	2015-05-16	Government Official	.	Lola	2015-05-17	ACB	PM	After	1	1	.	3	0	1	1	.	1	1	1	2	3	.	.	.	.	.	.	.	.	.	.	0	1	0	0	0
KA001	2015-05-09	.	.	Lola	2015-05-09	ACB	Marcel	After	1	3	0	4	0	2	4	1	1	2	1	4	11	32	F	.	3	2	2	Kinshasa	Kinshasa	0	1	1	1	0	0	1
KA005	2015-05-09	1	(ASK BLAISE)	Lola	2015-05-09	ACB	BM	After	1	1	1	1	0	1	1	0	1	1	1	1	3	12	F	6	.	2	2	Kinshasa	Kinshasa	1	.	0	1	0	0	0
KA018	2015-05-09	.	.	Lola	2015-05-15	ACB	BM	After	1	3	0	4	1	1	4	1	1	2	1	4	9	14	F	4S	.	.	.	Kinshasa	Kinshasa	1	.	1	0	0	0	0
KA021	2015-05-09	.	.	Lola	2015-05-15	ACB	BM	After	1	1	0	.	0	1	.	.	3	2	1	4	7	30	F	.	4	0	4	Bumba	Kinshasa	1	.	1	1	1	0	0
KA022	2015-05-09	.	.	Lola	2015-05-15	ACB	BM	After	1	1	0	.	0	3	4	1	3	.	1	4	8	16	F	4S	.	“plusieurs”	4	Kisangani	Kinshasa	1	.	0	1	0	0	0
KA072	2015-05-15	2	Raphael	Lola	2015-05-17	ACB	BM	After	1	3	0	4	0	2	2	1	1	2	1	1	9	16	F	6S	.	2	3	Idiofa	Kinshasa	1	.	1	1	0	0	0
KA073	2015-05-15	2	Raphael	Lola	2015-05-17	ACB	BM	After	1	3	0	4	0	1	1	1	1	2	1	1	8	18	F	6S	.	1	3	Kinshasa	Kinshasa	0	2	1	1	0	0	0
KA074	2015-05-15	2	Raphael	Lola	2015-05-17	ACB	BM	After	1	3	0	4	0	1	4	1	1	2	1	1	9	19	F	6S	6	3	3	Kinshasa	Kinshasa	1	.	1	1	0	0	1
KA075	2015-05-15	2	Raphael	Lola	2015-05-17	ACB	BM	After	1	3	1	4	0	2	4	1	3	2	1	4	11	18	F	6S	.	2	1	Kinshasa	Kinshasa	1	.	0	1	0	0	0
KA080	2015-05-15	2	Raphael	Lola	2015-05-17	ACB	BM	After	1	3	0	4	0	1	4	1	1	2	1	4	10	16	F	6S	.	.	.	Kinshasa	Kinshasa	1	.	0	1	0	0	0
KA081	2015-05-15	2	Raphael	Lola	2015-05-17	ACB	BM	After	1	3	0	4	0	2	4	1	3	1	1	1	10	19	F	6S	8	4	4	Kinshasa	Kinshasa	.	.	0	1	0	0	0
KA083	2015-05-15	2	Raphael	Lola	2015-05-17	ACB	BM	After	1	3	0	4	0	1	4	1	4	2	1	4	10	17	F	6S	5	4	2	Kinshasa	Kinshasa	1	.	1	0	0	0	0
KA087	2015-05-15	2	Raphael	Lola	2015-05-17	ACB	BM	After	1	3	0	4	0	2	4	1	3	2	1	4	12	17	F	6S	.	3	5	Kinshasa	Kinshasa	1	.	1	1	0	0	1
KA088	2015-05-15	2	Raphael	Lola	2015-05-17	ACB	BM	After	1	3	0	4	0	1	4	1	1	2	1	1	9	adulte	F	.	.	2	2	.	Kinshasa	0	4	0	1	0	0	0
KA093	2015-05-15	2	Raphael	Lola	2015-05-17	ACB	BM	After	1	3	0	4	0	2	4	1	2	2	1	1	10	18	F	6S	7	4	3	Kinshasa	Kinshasa	1	.	0	1	0	0	0
KA094	2015-05-15	2	Raphael	Lola	2015-05-17	ACB	BM	After	1	4	.	4	0	1	4	1	4	2	1	1	7	17	F	6S	3	0	3	Kinshasa	Kinshasa	1	.	1	1	0	0	1
KA095	2015-05-15	2	Raphael	Lola	2015-05-17	ACB	BM	After	1	3	0	4	0	1	3	1	1	2	1	1	8	17	F	6S	.	.	.	Kinshasa	Kinshasa	1	.	1	0	0	0	0
KA121	2015-05-16	Government Official	.	Lola	2015-05-17	ACB	PM	After	1	3	.	1	0	3	1	1	.	2	1	4	7	43	F	.	8	7	0	Mbandaka	Kinshasa	2	.	0	1	0	0	0
KA124	2015-05-16	Government Official	.	Lola	2015-05-17	ACB	PM	After	1	4	.	2	0	1	2	1	3	1	1	4	6	44	F	.	8	6	.	Kasango	Kinshasa	.	.	0	1	0	0	0
KA128	2015-05-16	Government Official	.	Lola	2015-05-17	ACB	PM	After	1	1	0	2	0	1	1	1	2	2	1	4	7	25	F	.	10	4	6	.	.	1	.	0	1	0	0	0
KA129	2015-05-16	Government Official	.	Lola	2015-05-17	ACB	PM	After	1	3	0	4	0	1	4	1	4	2	1	1	9	29	F	.	7	5	2	RDC	Kinshasa	1	.	1	1	0	0	0
KA156	2015-05-21	3	Nova Eligio	Lola	2015-05-22	ACB	BM	After	1	3	0	4	0	1	4	1	1	1	1	1	8	14	F	3S	10	6	4	Kinshasa	RDC	1	.	1	1	0	0	0
KA160	2015-05-21	3	Nova Eligio	Lola	2015-05-22	ACB	BM	After	1	3	0	4	0	1	4	1	4	2	1	4	10	14	F	2S	7	5	2	DRC	DRC	1	.	1	1	0	0	1
KA165	2015-05-21	3	Nova Eligio	Lola	2015-05-22	ACB	BM	After	1	4	0	4	0	1	4	1	4	2	1	1	8	15	F	3S	.	5	2	Kinshasa	Kinshasa	1	0	0	1	0	0	0
KA166	2015-05-21	3	Nova Eligio	Lola	2015-05-22	ACB	BM	After	1	2	0	4	.	.	1	.	1	1	0	1	3	15	F	3S	.	7	2	.	.	1	0	1	0	0	0	1
KA167	2015-05-21	3	Nova Eligio	Lola	2015-05-22	ACB	BM	After	1	4	0	4	.	3	1	1	4	1	0	2	4	15	F	5S	.	2	2	.	.	1	.	1	0	0	0	0
KA171	2015-05-21	3	Nova Eligio	Lola	2015-05-22	ACB	BM	After	1	1	0	4	1	1	1	1	1	2	1	1	6	14	F	3S	.	6	2	Lushi	.	1	.	1	1	0	0	1
KA173	2015-05-21	3	Nova Eligio	Lola	2015-05-22	ACB	BM	After	1	3	0	4	0	1	3	1	1	2	1	4	9	15	F	5S	.	5	2	Kinshasa	Kinshasa	1	.	1	1	0	0	1
KA174	2015-05-21	3	Nova Eligio	Lola	2015-05-22	ACB	BM	After	4	3	1	2	0	1	1	1	4	2	1	1	5	16	F	3S	.	.	.	Kinshasa	DRC	1	.	1	0	0	0	0
KA176	2015-05-21	3	Nova Eligio	Lola	2015-05-22	ACB	BM	After	1	1	0	1	0	1	4	1	.	2	1	1	7	15	F	3S	.	2	2	Kinshasa	Kinshasa	1	.	0	1	0	0	1
KA177	2015-05-21	3	Nova Eligio	Lola	2015-05-22	ACB	BM	After	1	1	0	1	0	1	2	1	.	2	1	1	6	14	F	3S	.	4	5	DRC	Kinshasa	.	.	1	1	0	0	0
KA178	2015-05-21	3	Nova Eligio	Lola	2015-05-22	ACB	BM	After	1	3	0	3	0	1	4	1	3	2	1	1	9	15	F	3S	.	5	3	.	.	1	.	1	1	0	0	1
KA180	2015-05-21	3	Nova Eligio	Lola	2015-05-22	ACB	BM	After	1	4	0	3	0	2	2	1	1	2	1	4	8	15	F	3S	.	.	.	Kinshasa	Kinshasa	1	.	0	1	0	0	0
KA181	2015-05-21	3	Nova Eligio	Lola	2015-05-22	ACB	BM	After	1	4	0	3	0	1	4	1	3	2	1	4	9	14	F	3S	.	3	3	Mbandaka	Kinshasa	1	.	1	1	1	0	1
KA182	2015-05-21	3	Nova Eligio	Lola	2015-05-22	ACB	BM	After	1	.	0	.	0	1	2	1	1	2	1	.	6	15	F	3S	6	4	2	Mbuji-Mayi	.	1	.	1	0	0	0	0
KA006	2015-05-09	1	(ASK BLAISE)	Lola	2015-05-09	ACB	BM	After	1	4	0	2	0	1	2	1	1	1	1	1	5	15	M	5	8	6	2	Kinshasa	Kinshasa	0	2	0	1	0	0	0
KA007	2015-05-09	1	(ASK BLAISE)	Lola	2015-05-09	ACB	BM	After	1	1	0	1	0	1	1	1	2	1	1	1	5	33	M	.	22	14	8	Kinshasa	Kinshasa	1	.	1	0	0	0	0
KA008	2015-05-09	1	(ASK BLAISE)	Lola	2015-05-09	ACB	BM	After	1	1	.	.	0	1	2	1	1	1	1	1	4	54	M	.	5	4	1	Kinshasa	Kinshasa	1	.	0	1	0	0	0
KA010	2015-05-09	.	.	Lola	2015-05-15	ACB	BM	After	1	2	.	1	1	.	1	1	2	.	0	.	2	11	M	6	.	1	.	.	.	0	.	0	0	1	1	0
KA011	2015-05-09	.	.	Lola	2015-05-15	ACB	BM	After	1	4	0	4	1	2	4	.	1	1	0	1	5	12	M	1S	.	8	5	.	.	1	.	0	0	1	0	0
KA014	2015-05-09	.	.	Lola	2015-05-15	ACB	BM	After	1	3	0	4	0	1	4	1	1	.	1	.	8	44	M	.	.	3	5	Kinshasa	Kinshasa	1	.	1	0	1	0	1
KA015	2015-05-09	.	.	Lola	2015-05-15	ACB	BM	After	1	1	.	4	.	1	4	.	1	1	.	1	3	20	M	.	.	.	.	Kinshasa	Kinshasa	.	.	0	0	0	1	0
KA016	2015-05-09	.	.	Lola	2015-05-15	ACB	BM	After	1	3	0	3	0	1	2	1	4	1	1	1	6	43	M	.	.	5	0	Bandundu	Kinshasa	0	2	0	1	0	0	0
KA017	2015-05-09	.	.	Lola	2015-05-15	ACB	BM	After	.	.	0	.	0	1	.	1	.	.	1	1	4	52	M	.	.	1	1	DRC	Kinshasa	1	.	0	1	0	0	0
KA019	2015-05-09	.	.	Lola	2015-05-15	ACB	BM	After	1	3	.	.	1	.	.	1	3	.	1	.	5	15	M	3S	.	1	2	Bandundu	Kinshasa	1	.	0	1	0	0	0
KA020	2015-05-09	.	.	Lola	2015-05-15	ACB	BM	After	1	4	0	1	1	1	2	1	1	2	1	4	6	18	M	4S	.	7	4	Kinshasa	.	1	.	0	0	0	1	0
KA024	2015-05-09	.	.	Lola	2015-05-15	ACB	BM	After	1	.	.	.	.	.	.	.	1	.	0	1	1	.	M	.	8	.	.	.	.	.	.	.	.	.	.	.	“dongu” for demographic question 8
KA025	2015-05-09	.	.	Lola	2015-05-15	ACB	BM	After	1	.	0	.	.	.	1	1	1	.	1	1	4	11	M	5	6	4	2	Kinshasa	Kinshasa	1	.	0	1	0	0	0
KA070	2015-05-15	2	Raphael	Lola	2015-05-17	ACB	BM	After	1	3	.	4	.	2	2	1	4	2	1	1	7	17	M	6S	7	3	4	.	Kinshasa	1	.	0	1	0	0	0
KA071	2015-05-15	2	Raphael	Lola	2015-05-17	ACB	BM	After	1	3	.	4	.	1	2	1	3	2	1	1	7	19	M	6S	.	2	3	Kinshasa	Kinshasa	1	.	0	1	0	0	0
KA076	2015-05-15	2	Raphael	Lola	2015-05-17	ACB	BM	After	1	3	0	4	0	1	4	1	4	2	1	4	10	17	M	6S	6	2	4	Kinshasa	Kinshasa	1	.	0	1	0	0	0
KA077	2015-05-15	2	Raphael	Lola	2015-05-17	ACB	BM	After	1	1	0	2	0	1	1	1	2	2	1	1	6	18	M	6S	.	1	5	Kinshasa	Kinshasa	1	.	1	0	0	0	0
KA078	2015-05-15	2	Raphael	Lola	2015-05-17	ACB	BM	After	1	3	0	4	0	1	1	1	3	2	1	1	9	20	M	6S	.	3	0	Kinshasa	Kinshasa	1	.	0	1	0	0	0
KA079	2015-05-15	2	Raphael	Lola	2015-05-17	ACB	BM	After	1	3	0	2	0	2	1	1	1	2	1	4	9	18	M	6S	5	3	2	Kinshasa	Kinshasa	1	.	0	1	0	0	0
KA082	2015-05-15	2	Raphael	Lola	2015-05-17	ACB	BM	After	1	3	0	4	0	1	4	1	1	2	1	1	9	17	M	6S	.	?	?	Mbuji-Mayi	Kinshasa	1	.	0	1	0	0	0
KA084	2015-05-15	2	Raphael	Lola	2015-05-17	ACB	BM	After	1	3	0	4	0	1	4	1	3	2	1	4	11	18	M	6S	.	3	2	Kinshasa	Kinshasa	1	.	1	0	0	0	0
KA085	2015-05-15	2	Raphael	Lola	2015-05-17	ACB	BM	After	1	3	0	4	0	1	4	1	1	2	1	1	9	18	M	6S	.	.	.	Kinshasa	Kinshasa	1	.	0	1	0	0	0
KA086	2015-05-15	2	Raphael	Lola	2015-05-17	ACB	BM	After	1	3	0	4	0	2	4	1	1	2	1	1	10	18	M	6S	.	3	2	Kinshasa	Kinshasa	1	.	1	1	0	0	0
KA089	2015-05-15	2	Raphael	Lola	2015-05-17	ACB	BM	After	1	3	0	4	0	2	3	1	3	2	1	1	10	17	M	6S	12	7	5	Kinshasa	Kinshasa	1	.	1	0	0	0	0
KA090	2015-05-15	2	Raphael	Lola	2015-05-17	ACB	BM	After	1	3	1	4	0	2	4	1	1	2	1	1	9	18	M	6S	.	2	1	Kinshasa	Kinshasa	1	.	0	1	0	0	0
KA091	2015-05-15	2	Raphael	Lola	2015-05-17	ACB	BM	After	1	3	0	4	0	2	4	1	3	2	1	1	11	17	M	6S	.	4	3	Kinshasa	Kinshasa	1	.	0	1	0	0	0
KA092	2015-05-15	2	Raphael	Lola	2015-05-17	ACB	BM	After	1	3	0	.	0	1	4	1	4	2	1	4	9	15	M	6S	?	?	1	Kinshasa	Kinshasa	0	2	1	0	0	0	0
KA096	2015-05-15	2	Raphael	Lola	2015-05-17	ACB	BM	After	1	3	0	4	0	1	4	1	3	2	1	1	10	20	M	6S	8	2	5	Mbuji-Mayi	Kinshasa	0	1	0	1	0	0	0
KA097	2015-05-15	2	Raphael	Lola	2015-05-17	ACB	BM	After	1	3	1	4	0	1	2	1	3	2	1	1	8	19	M	6S	9	6	3	Kinshasa	Kinshasa	1	.	0	1	0	0	0
KA098	2015-05-15	2	Raphael	Lola	2015-05-17	ACB	BM	After	1	3	0	4	0	2	4	1	3	2	1	1	11	18	M	6S	.	6	4	Kinshasa	Kinshasa	1	.	0	1	0	0	0
KA099	2015-05-15	2	Raphael	Lola	2015-05-17	ACB	BM	After	1	3	0	4	0	2	4	1	2	2	1	4	11	19	M	6S	.	10	7	Kisangani	Kinshasa	1	.	0	1	0	0	0
KA100	2015-05-15	2	Raphael	Lola	2015-05-17	ACB	BM	After	1	3	0	4	0	2	4	1	3	2	1	1	11	17	M	6S	.	3	7	Kinshasa	Kinshasa	1	.	0	1	0	0	0
KA102	2015-05-15	2	Raphael	Lola	2015-05-17	ACB	BM	After	1	3	0	4	1	1	4	1	1	2	1	1	8	14	M	.	6	5	1	Kinshasa	Kinshasa	1	.	0	1	0	0	0
KA103	2015-05-15	2	Raphael	Lola	2015-05-17	ACB	BM	After	1	3	0	4	0	2	4	1	3	2	1	4	12	19	M	.	.	6	2	Kinshasa	Kinshasa	0	2	0	1	0	0	0
KA119	2015-05-16	Government Official	.	Lola	2015-05-17	ACB	PM	After	1	.	0	4	1	2	1	1	1	2	1	1	7	40	M	.	5	2	1	DRC	DRC	0	1	0	1	0	0	0
KA120	2015-05-16	Government Official	.	Lola	2015-05-17	ACB	PM	After	1	3	0	3	0	1	2	1	3	2	1	1	8	26	M	.	2	2	.	Kinshasa	Kinshasa	1	.	0	1	0	0	0
KA122	2015-05-16	Government Official	.	Lola	2015-05-17	ACB	PM	After	1	2	1	4	0	3	2	1	1	2	1	1	6	40	M	.	.	4	2	Kinshasa	.	1	.	0	1	0	0	0
KA123	2015-05-16	Government Official	.	Lola	2015-05-17	ACB	PM	After	1	3	0	4	0	1	2	1	1	2	1	.	8	52	M	.	.	5	2	Kananga	Kinshasa	1	.	0	1	0	0	0
KA125	2015-05-16	Government Official	.	Lola	2015-05-17	ACB	PM	After	1	2	.	2	0	1	4	1	1	4	.	1	4	33	M	.	16	5	11	Kikwit	Kinshasa	1	.	0	0	0	0	0
KA126	2015-05-16	Government Official	.	Lola	2015-05-17	ACB	PM	After	1	3	0	2	1	1	2	1	2	1	1	1	5	32	M	.	.	5	2	RDC	RDC	0	2	0	1	0	0	0
KA132	2015-05-16	Government Official	.	Lola	2015-05-17	ACB	PM	After	1	.	1	2	1	2	3	1	2	4	1	1	4	45	M	.	.	8	3	Bulungu	Kinshasa	.	.	0	1	0	0	0
KA134	2015-05-16	Government Official	.	Lola	2015-05-17	ACB	PM	After	1	2	1	3	1	1	1	1	4	1	1	1	3	29	M	.	.	2	2	.	.	.	.	.	.	.	.	.
KA157	2015-05-21	3	Nova Eligio	Lola	2015-05-22	ACB	BM	After	1	3	0	.	0	1	2	1	3	2	1	4	9	15	M	3S	.	7	4	Luanda, Angola	.	.	.	1	1	0	0	1
KA158	2015-05-21	3	Nova Eligio	Lola	2015-05-22	ACB	BM	After	1	3	0	3	0	1	3	1	2	3	1	1	6	15	M	3S	6	4	2	Kinshasa	Kinshasa	1	.	1	1	0	0	0
KA159	2015-05-21	3	Nova Eligio	Lola	2015-05-22	ACB	BM	After	1	3	0	2	0	1	4	1	1	2	1	1	8	15	M	3S	.	5	4	.	.	1	0	1	0	0	0	0
KA161	2015-05-21	3	Nova Eligio	Lola	2015-05-22	ACB	BM	After	1	3	1	2	0	1	1	1	4	2	1	1	6	14	M	3S	.	.	.	Kinshasa	DRC	0	2	1	1	.	.	1
KA162	2015-05-21	3	Nova Eligio	Lola	2015-05-22	ACB	BM	After	1	3	0	.	0	1	2	1	3	2	1	2	8	15	M	3S	.	3	2	Kinshasa	Kinshasa	.	.	1	1	0	0	1
KA163	2015-05-21	3	Nova Eligio	Lola	2015-05-22	ACB	BM	After	1	3	0	4	0	1	2	1	3	2	1	1	9	15	M	3S	.	3	4	Kinshasa	Kinshasa	0	.	0	0	0	0	1
KA164	2015-05-21	3	Nova Eligio	Lola	2015-05-22	ACB	BM	After	1	3	0	4	0	1	4	1	3	2	1	1	10	16	M	3S	11	5	6	Kinshasa	Kinshasa	1	0	0	1	0	0	0
KA168	2015-05-21	3	Nova Eligio	Lola	2015-05-22	ACB	BM	After	1	1	0	2	0	4	4	1	1	2	1	1	7	15	M	3S	7	5	2	Kinshasa	Kinshasa	1	.	1	1	0	0	0
KA169	2015-05-21	3	Nova Eligio	Lola	2015-05-22	ACB	BM	After	1	.	0	.	0	.	4	1	2	1	1	1	6	15	M	3S	.	3	2	Kinshasa	Kinshasa	1	.	1	1	0	0	0
KA170	2015-05-21	3	Nova Eligio	Lola	2015-05-22	ACB	BM	After	1	1	0	4	0	1	4	1	3	1	1	1	8	15	M	3S	.	6	1	Bas-Congo	DRC	1	.	1	0	0	0	0
KA172	2015-05-21	3	Nova Eligio	Lola	2015-05-22	ACB	BM	After	1	3	1	4	0	1	2	1	3	2	1	1	8	15	M	3S	.	7	3	Kinshasa	Kinshasa	0	3	1	0	0	0	0
KA175	2015-05-21	3	Nova Eligio	Lola	2015-05-22	ACB	BM	After	1	3	0	.	0	1	4	1	.	2	1	1	8	15	M	3S	.	.	.	Kinshasa	DRC	1	.	1	0	0	0	0
KA179	2015-05-21	3	Nova Eligio	Lola	2015-05-22	ACB	BM	After	1	1	0	.	0	.	4	1	4	2	1	1	7	14	M	3S	4	2	2	Kinshasa	Kinshasa	.	.	.	.	.	.	.
KA009	2015-05-09	1	(ASK BLAISE)	Lola	2015-05-09	ACB	BM	After													2
KA031	2015-05-10			Lola	2015-05-15	ACB	BM	Before	1	3	.	2	0	4	.	1	2	1	1	1	5	.	.	.	.	.	.	.	.	.	.	.	.	.	.	.
KA043	2015-05-15	2	Raphael	Lola	2015-05-16	ACB	BM	Before	1	3	0	1	0	2	4	1	1	2	1	4	10	.	.	.	.	.	.	.	.	.	.	.	.	.	.	.	professor
KA104	2015-05-16	Government Official	.	Lola	2015-05-17	ACB	PM	Before	3	2	1	3	1	3	1	.	1	1	1	3	1	.	.	.	.	.	.	.	.	.	.	.	.	.	.	.
KA108	2015-05-16	Government Official	.	Lola	2015-05-17	ACB	PM	Before	4	2	0	.	.	3	.	.	1	.	1	1	2	.	.	.	.	.	.	.	.	1	.	.	.	.	.	.
KA110	2015-05-16	Government Official	.	Lola	2015-05-17	ACB	PM	Before	4	4	.	1	1	3	3	1	1	1	1	4	3	.	.	.	.	.	.	DRC	DRC	.	.	0	0	1	0	0
KA002	2015-05-09	.	.	Lola	2015-05-09	ACB	Marcel	Before	1	3	0	3	0	2	4	1	3	2	1	4	11	32	F	.	3	2	2	Kinshasa	Kinshasa	0	1	1	1	0	0	1
KA026	2015-05-10	.	.	Lola	2015-05-15	ACB	BM	Before	4	3	0	3	0	4	2	1	3	2	1	4	8	27	F	.	3	1	1	Brussels	Brussels	1	.	1	1	.	.	.
KA027	2015-05-10			Lola	2015-05-15	ACB	BM	Before	1	4	.	3	0	2	4	1	4	2	1	1	7	18	F	.	.	.	.	.	.	.	.	.	.	.	.	.	.
KA028	2015-05-10			Lola	2015-05-15	ACB	BM	Before	1	3	0	4	0	1	4	1	4	2	1	1	9	24	F	.	2	.	2	Cuba	USA	1	.	1	0	0	0	0
KA032	2015-05-10			Lola	2015-05-15	ACB	BM	Before	1	3	0	4	0	4	4	.	3	2	1	.	9	43	F	.	3	3	.	Belgique	.	1	.	1	0	0	0	0
KA033	2015-05-10			Lola	2015-05-15	ACB	BM	Before	1	3	0	4	0	4	4	1	3	2	1	4	11	59	F	.	.	2	.	Lubumbashi	Brussels	1	.	1	0	0	0	0
KA034	2015-05-10			Lola	2015-05-15	ACB	BM	Before	1	.	0	4	0	2	4	1	.	2	1	4	10	.	F	.	2	.	2	Kisantu	DRC	0	1	0	1	0	0	0
KA036	2015-05-15	2	Raphael	Lola	2015-05-16	ACB	BM	Before	1	3	0	4	0	.	4	1	2	2	1	1	9	18	F	6S	7	3	4	Kinshasa	Kinshasa	1	.	0	1	0	0	0
KA038	2015-05-15	2	Raphael	Lola	2015-05-16	ACB	BM	Before	1	3	0	4	0	4	3	1	3	2	1	4	10	18	F	6S	.	2	1	Kinshasa	Kinshasa	1	.	0	1	0	0	0
KA040	2015-05-15	2	Raphael	Lola	2015-05-16	ACB	BM	Before	1	.	0	4	0	2	4	1	4	2	1	1	9	17	F	6S	5	4	2	Kinshasa	Kinshasa	1	.	1	0	0	0	0
KA042	2015-05-15	2	Raphael	Lola	2015-05-16	ACB	BM	Before	1	3	0	4	0	2	4	1	3	1	1	1	10	19	F	6S	8	4	4	Kinshasa	Kinshasa	0	1	0	1	0	0	0
KA050	2015-05-15	2	Raphael	Lola	2015-05-16	ACB	BM	Before	1	3	0	4	0	2	2	1	1	2	1	4	10	17	F	6S	.	.	.	Kinshasa	Kinshasa	0	0	0	0	1	0	0
KA056	2015-05-15	2	Raphael	Lola	2015-05-16	ACB	BM	Before	1	3	0	1	0	2	2	1	1	2	1	1	8	17	F	6S	3	0	3	Kinshasa	Kinshasa	1	.	1	1	0	0	1
KA060	2015-05-15	2	Raphael	Lola	2015-05-16	ACB	BM	Before	1	3	0	4	0	1	4	1	1	2	1	1	9	adulte	F	.	.	2	2	.	Kinshasa	0	4	0	1	0	0	0
KA062	2015-05-15	2	Raphael	Lola	2015-05-16	ACB	BM	Before	1	3	0	.	0	.	4	.	3	2	1	1	8	17	F	6S	.	.	.	Kinshasa	Kinshasa	1	.	1	0	0	0	0
KA063	2015-05-15	2	Raphael	Lola	2015-05-16	ACB	BM	Before	1	3	0	4	0	2	4	1	1	1	1	1	9	19	F	6S	6	3	3	Kinshasa	Kinshasa	1	.	1	1	0	0	1
KA064	2015-05-15	2	Raphael	Lola	2015-05-16	ACB	BM	Before	1	3	0	4	0	1	4	1	1	2	1	1	9	18	F	6S	.	1	3	Kinshasa	Kinshasa	0	2	1	1	0	0	0
KA065	2015-05-15	2	Raphael	Lola	2015-05-16	ACB	BM	Before	1	.	0	4	0	2	4	1	3	2	1	4	11	17	F	6S	.	3	5	Kinshasa	Kinshasa	1	.	1	1	0	0	0
KA066	2015-05-15	2	Raphael	Lola	2015-05-16	ACB	BM	Before	1	3	.	3	0	3	2	.	1	2	1	1	5	16	F	6S	.	.	.	Idiofa	Kinshasa	1	0	1	1	0	0	0
KA105	2015-05-16	Government Official	.	Lola	2015-05-17	ACB	PM	Before	1	3	0	4	0	.	4	1	4	2	1	1	9	29	F	.	7	5	2	DRC	Kinshasa	1	.	1	1	0	0	0
KA112	2015-05-16	Government Official	.	Lola	2015-05-17	ACB	PM	Before	1	1	.	4	.	1	3	1	1	3	0	1	3	25	F	.	.	.	.	.	.	1	.	0	1	0	0	0
KA114	2015-05-16	Government Official	.	Lola	2015-05-17	ACB	PM	Before	1	2	0	1	0	2	2	1	.	1	0	.	5	44	F	.	8	6	.	Kasango	Kinshasa	.	.	0	1	0	0	0
KA116	2015-05-16	Government Official	.	Lola	2015-05-17	ACB	PM	Before	1	3	0	1	0	3	2	1	.	1	0	.	5	43	F	.	8	7	0	Equateur	Kinshasa	1	.	0	1	0	0	0
KA118	2015-05-16	Government Official	.	Lola	2015-05-17	ACB	PM	Before	1	1	1	1	1	1	1	1	4	2	1	4	5	25	F	.	.	.	.	.	.	.	.	0	1	0	0	0
KA138	2015-05-18	3	Nova Eligio	Nova Eligio	2015-05-18	ACB	BM	Before	.	4	0	2	0	1	3	1	2	3	1	1	4	16	F	5S	9	6	3	Kananga	Kinshasa	1	.	0	0	0	1	0
KA140	2015-05-18	3	Nova Eligio	Nova Eligio	2015-05-18	ACB	BM	Before	1	1	0	3	0	1	3	1	1	1	1	1	5	16	F	5S	.	3	4	Kinshasa	Kinshasa	0	1	1	1	0	0	0
KA141	2015-05-18	3	Nova Eligio	Nova Eligio	2015-05-18	ACB	BM	Before	1	1	0	3	0	.	4	1	1	1	1	3	6	16	F	5S	8	6	2	Mbuji-Mayi	Kinshasa	1	.	1	1	0	0	1
KA142	2015-05-18	3	Nova Eligio	Nova Eligio	2015-05-18	ACB	BM	Before	1	1	0	2	0	2	1	1	3	2	1	1	8	18	F	5S	10	9	2	Kinshasa	Kinshasa	1	.	1	1	0	0	1
KA145	2015-05-18	3	Nova Eligio	Nova Eligio	2015-05-18	ACB	BM	Before	1	3	0	2	0	4	4	1	4		1	1	7	18	F	5S	6	3	3	Kinshasa	Kinshasa	1	.	0	1	0	0	0
KA146	2015-05-18	3	Nova Eligio	Nova Eligio	2015-05-18	ACB	BM	Before	1	3	0	3	0	2	4	1	1	2	1	4	10	18	F	5S	7	5	2	Kinshasa	Kinshasa	1	.	1	1	0	1	0
KA147	2015-05-18	3	Nova Eligio	Nova Eligio	2015-05-18	ACB	BM	Before	1	3	0	2	0	3	4	1	4	2	1	1	8	16	F	5S	.	0	6	Kinshasa	Kinshasa	1	.	0	1	0	0	0
KA148	2015-05-18	3	Nova Eligio	Nova Eligio	2015-05-18	ACB	BM	Before	1	3	0	4	0	2	4	1	4	2	1	4	11	17	F	5S	.	3	2	Kinshasa	Kinshasa	1	.	1	1	0	0	1
KA149	2015-05-18	3	Nova Eligio	Nova Eligio	2015-05-18	ACB	BM	Before	4	3	1	.	0	1	2	1	1	1	1	1	4	18	F	5S	7	5	2	Kinshasa	Kinshasa	1	.	1	0	0	0	0
KA151	2015-05-18	3	Nova Eligio	Nova Eligio	2015-05-18	ACB	BM	Before	1	2	0	3	0	2	1	1	2	1	1	1	6	19	F	5S	?	?	?	Bas-Congo	Kinshasa	.	.	0	1	0	0	0
KA152	2015-05-18	3	Nova Eligio	Nova Eligio	2015-05-18	ACB	BM	Before	1	2	0	3	1	2	1	1	2	2	1	1	6	17	F	5S	8	5	3	.	Kinshasa	.	.	1	1	0	0	0
KA153	2015-05-18	3	Nova Eligio	Nova Eligio	2015-05-18	ACB	BM	Before	1	1	1	2	0	2	4	1	1	2	1	1	7	17	F	5S	.	4	2	Kinshasa	Kinshasa	1	.	1	1	1	1	1
KA154	2015-05-18	3	Nova Eligio	Nova Eligio	2015-05-18	ACB	BM	Before	1	2	0	3	0	2	1	1	3	1	1	1	7	17	F	5S	9	5	4	DRC	DRC	.	.	1	0	0	0	0
KA155	2015-05-18	3	Nova Eligio	Nova Eligio	2015-05-18	ACB	BM	Before	2	2	0	4	1	2	1	1	2	2	0	1	5	16	F	5S	5	.	.	Kinshasa	.	0	2	1	0	0	0	0
KA029	2015-05-10			Lola	2015-05-15	ACB	BM	Before	3	4	0	4	0	3	4	1	1	2	1	4	8	47	M	.	.	4	4	.	Kinshasa	1	.	1	0	0	0	0
KA030	2015-05-10			Lola	2015-05-15	ACB	BM	Before	1	3	0	4	0	1	4	1	3	2	1	4	11	36	M	.	.	2	2	Matadi	Kinshasa	0	2	1	0	0	0	0
KA035	2015-05-15	2	Raphael	Lola	2015-05-16	ACB	BM	Before	1	1	0	2	0	2	1	1	4	2	1	4	8	18	M	6S	5	3	2	Kinshasa	Kinshasa	1	.	0	1	0	0	0
KA037	2015-05-15	2	Raphael	Lola	2015-05-16	ACB	BM	Before	1	3	1	4	0	1	1	1	1	2	1	1	7	20	M	6S	.	3	0	Kinshasa	Kinshasa	0	1	0	0	0	0	1
KA039	2015-05-15	2	Raphael	Lola	2015-05-16	ACB	BM	Before	1	.	0	4	0	1	3	1	4	1	1	4	7	17	M	6S	6	2	4	Kinshasa	Kinshasa	1	.	0	1	0	0	0
KA041	2015-05-15	2	Raphael	Lola	2015-05-16	ACB	BM	Before	1	3	0	4	0	2	4	1	1	1	1	1	9	17	M	6S	.	6	4	Mbuji-Mayi	Kinshasa	1	.	0	1	0	0	0
KA044	2015-05-15	2	Raphael	Lola	2015-05-16	ACB	BM	Before	1	3	1	3	0	1	4	1	.	2	1	1	7	19	M	6S	9	5	4	Kinshasa	Kinshasa	1	.	0	0	0	0	1
KA045	2015-05-15	2	Raphael	Lola	2015-05-16	ACB	BM	Before	1	.	0	4	0	1	4	1	4	2	1	4	9	20	M	6S	8	2	5	Mbuji-Mayi	Kinshasa	0	2	0	1	0	0	0
KA046	2015-05-15	2	Raphael	Lola	2015-05-16	ACB	BM	Before	4	3	0	4	0	2	4	1	1	2	1	1	9	18	M	6S	.	.	.	Kinshasa	Kinshasa	1	.	0	1	0	0	0
KA047	2015-05-15	2	Raphael	Lola	2015-05-16	ACB	BM	Before	1	4	0	4	0	3	4	1	2	2	1	4	9	19	M	6S	.	5	7	Kisangani	Kinshasa	1	.	0	0	1	0	0
KA048	2015-05-15	2	Raphael	Lola	2015-05-16	ACB	BM	Before	1	1	1	2	0	3	4	1	3	2	1	4	8	17	M	6S	.	3	7	Kinshasa	Kinshasa	1	.	0	0	1	0	0
KA049	2015-05-15	2	Raphael	Lola	2015-05-16	ACB	BM	Before	1	3	0	4	0	2	4	1	3	2	1	4	12	19	M		.	5	2	Kinshasa	Kinshasa	0	2	0	1	0	0	0
KA051	2015-05-15	2	Raphael	Lola	2015-05-16	ACB	BM	Before	1	3	0	4	0	3	4	1	1	2	1	1	9	18	M	6S	.	2	1	Kinshasa	Kinshasa	1	.	0	1	0	0	0
KA052	2015-05-15	2	Raphael	Lola	2015-05-16	ACB	BM	Before	1	1	0	2	0	2	1	1	2	2	1	1	7	18	M	6S	.	1	5	Kinshasa	Kinshasa	1	.	1	0	0	0	0
KA053	2015-05-15	2	Raphael	Lola	2015-05-16	ACB	BM	Before	2	3	0	4	0	2	4	1	2	2	1	.	9	17	M	6S	7	4	3	Kinshasa	Kinshasa	1	.	0	1	0	0	0
KA054	2015-05-15	2	Raphael	Lola	2015-05-16	ACB	BM	Before	2	3	1	4	0	2	2	1	4	2	1	1	7	17	M	6S	7	3	4	Kinshasa	Kinshasa	1	.	0	1	0	0	0
KA055	2015-05-15	2	Raphael	Lola	2015-05-16	ACB	BM	Before	2	3	0	4	0	2	2	1	1	2	1	1	8	18	M	6S	.	3	2	Kinshasa	Kinshasa	1	.	1	1	0	0	0
KA057	2015-05-15	2	Raphael	Lola	2015-05-16	ACB	BM	Before	1	3	2	0	2	1	1	1	4	2	1	3	5	17	M	6S	12	7	5	Kinshasa	Kinshasa	1	.	0	0	1	0	0
KA058	2015-05-15	2	Raphael	Lola	2015-05-16	ACB	BM	Before	1	3	0	4	0	2	4	1	3	2	1	4	12	18	M	6S	.	6	4	Kinshasa	Kinshasa	1	.	0	0	1	0	0
KA059	2015-05-15	2	Raphael	Lola	2015-05-16	ACB	BM	Before	1	3	0	1	0	1	4	1	1	2	1	1	8	53	M	.	8	6	.	Bongo/Ilebo	Kinshasa	0	4	0	1	0	0	0
KA061	2015-05-15	2	Raphael	Lola	2015-05-16	ACB	BM	Before	1	3	0	4	0	1	4	1	3	1	1	1	9	19	M	6S	.	2	3	Kinshasa	Kinshasa	1	.	0	1	0	0	0
KA067	2015-05-15	2	Raphael	Lola	2015-05-16	ACB	BM	Before	1	3	0	1	1	.	4	1	2	2	1	4	8	54	M	.	6	5	1	.	Kinshasa	1	0	0	1	0	0	0
KA068	2015-05-15	2	Raphael	Lola	2015-05-16	ACB	BM	Before	4	3	0	2	0	2	4	1	4	2	1	4	9	.	M	6S	3	3	.	Kinshasa	Kinshasa	0	2	1	0	0	0	0
KA069	2015-05-15	2	Raphael	Lola	2015-05-16	ACB	BM	Before	1	.	0	4	0	2	4	1	4	2	1	4	10	18	M	6S	.	7	2	Kinshasa	Kinshasa	.	.	.	.	.	.	.
KA106	2015-05-16	Government Official	.	Lola	2015-05-17	ACB	PM	Before	1	.	0	4	0	2	1	1	1	2	1	1	8	40	M	.	5	2	1	DRC	DRC	0	1	0	1	0	0	0
KA107	2015-05-16	Government Official	.	Lola	2015-05-17	ACB	PM	Before	1	1	.	2	0	3	2	1	2	1	1	1	4	adulte	M	.	.	4	1	DRC	DRC	0	1	.	.	.	.	.
KA109	2015-05-16	Government Official	.	Lola	2015-05-17	ACB	PM	Before	1	3	0	3	1	2	1	1	4	2	1	3	7	26	M	.	2	2	.	Kinshasa	Kinshasa	1	.	0	1	0	0	0
KA111	2015-05-16	Government Official	.	Lola	2015-05-17	ACB	PM	Before	1	.	.	2	.	.	3	1	4	1	1	1	3	45	M	.	.	8	3	Bulungu	Kinshasa	1	.	0	1	0	0	0
KA113	2015-05-16	Government Official	.	Lola	2015-05-17	ACB	PM	Before	3	2	0	4	0	2	2	1	1	2	1	4	8	40	M	.	.	4	2	.	Kinshasa	1	.	0	1	0	0	0
KA115	2015-05-16	Government Official	.	Lola	2015-05-17	ACB	PM	Before	1	3	0	4	0	2	2	.	4	2	1	.	8	52	M	.	.	5	2	Kananga	Kinshasa	1	.	0	1	0	0	0
KA117	2015-05-16	Government Official	.	Lola	2015-05-17	ACB	PM	Before	1	2	0	2	0	1	1	1	1	2	0	1	5	33	M	.	.	5	3	Ifwanzondo	Kinshasa	1	.	.	.	.	.	.
KA135	2015-05-18	3	Nova Eligio	Nova Eligio	2015-05-18	ACB	BM	Before	1	4	1	1	1	1	1	1	1	1	1	1	3	17	M	5S	.	6	2	Kinshasa	Kinshasa	0	2	0	1	0	0	0
KA136	2015-05-18	3	Nova Eligio	Nova Eligio	2015-05-18	ACB	BM	Before	1	2	0	2	0	1	4	1	.	2	1	1	7	17	M	5S	8	3	5	Kinshasa	Kinshasa	1	.	0	0	1	0	0
KA137	2015-05-18	3	Nova Eligio	Nova Eligio	2015-05-18	ACB	BM	Before	1	1	0	2	0	1	1	1	2	2	1	1	6	17	M	5S	.	.	.	Kinshasa	Kinshasa	0	2	0	0	1	0	0
KA139	2015-05-18	3	Nova Eligio	Nova Eligio	2015-05-18	ACB	BM	Before	1	.	0	2	0	2	4	1	2	2	1	1	8	18	M	5S	.	1	3	Kinshasa	Kinshasa	0	2	1	1	0	0	0
KA143	2015-05-18	3	Nova Eligio	Nova Eligio	2015-05-18	ACB	BM	Before	1	4	0	2	0	3	3	1	1	1	1	4	6	18	M	5S	9	5	4	Mbuji-Mayi	Kinshasa	1	.	1	1	0	0	1
KA144	2015-05-18	3	Nova Eligio	Nova Eligio	2015-05-18	ACB	BM	Before	1	2	1	4	0	2	1	1	.	2	1	1	7	17	M	5S	7	5	2	Kinshasa	Kinshasa	1	.	.	.	.	.	.
KA150	2015-05-18	3	Nova Eligio	Nova Eligio	2015-05-18	ACB	BM	Before	1	3	0	2	0	3	4	1	1	2	1	1	8	17	M	5S	.	.	.	.	.	.	.	.	.	.	.	.
																					2
																					2
																					2
