# Supplementary material for: Implicit Measures Help Demonstrate the Value of Conservation Education in the Democratic Republic of the Congo
Source: Front Psychol. 2020 Mar 13;11:386. doi: 10.3389/fpsyg.2020.00386 (PMC7083138; doi:10.3389/fpsyg.2020.00386)
Supplement: Supplementary file 4 [file Data_Sheet_3.xls]

## Sheet: Empathy Assessment Raw Data
Subject _ID	Date	Administer	Date_Entered	Entered_By	Condition	Version	Question_1	Question_2	Question_3	Question_4	Question_5	Question_6	Total_Intentional	Total_NonIntentional	Age	Sex	Classe	number_live_with	younger	older	origin_country	current_country	first_visit	visits_number	Supermarche	Wenze	Je_chasse	famille _chasse	ports	Notes
EA053	2015-05-23	Marcel	2015-05-25	ACB	.	B	0	1	0	1	0	1	3	3	.	.	.	.	.	.	.	.	.	.	.	.	.	.	.
EA025	2015-05-16	PM	2015-05-24	ACB	2	A	0	0	0	1	0	0	1	5	43	1	.	8	7	0	Mbandaka	Kinshasa	.	.	0	1	0	0	0
EA028	2015-05-16	PM	2015-05-25	ACB	2	A	0	1	0	0	0	0	1	5	44	1	.	8	6	.	Kasongo	Kinshasa	.	.	0	1	0	0	0
EA032	2015-05-16	PM	2015-05-25	ACB	2	B	1	0	0	1	1	0	3	3	25	1	.	10	4	6	.	.	1	.	0	1	0	0	0
EA033	2015-05-16	PM	2015-05-25	ACB	2	B	0	0	0	1	0	1	2	4	29	1	.	7	5	2	RDC	.	1	0	1	1	0	0	0
EA005	2015-05-22	Marcel	2015-05-24	ACB	2	B	0	1	0	1	0	0	2	4	.	2	.	.	.	.	.	.	.	.	1	1	0	0	0
EA017	2015-05-20	Marcel	2015-05-24	ACB	2	A	1	1	0	1	0	0	3	3	26	2	.	5	1	4	Toyoma, Japan	Kinshasa	1	.	0	1	0	0	0
EA018	2015-05-20	Marcel	2015-05-24	ACB	2	A	0	1	0	0	0	1	2	4	25	2	.	6	0	5	Kinshasa	Kinshasa	1	.	0	1	0	0	0
EA019	2015-05-20	Marcel	2015-05-24	ACB	2	B	0	1	0	1	0	1	3	3	30	2	.	.	4	2	Kananga	Kinshasa	0	1	0	1	0	0	0
EA023	2015-05-16	PM	2015-05-24	ACB	2	B	1	0	0	0	0	1	2	4	40	2	.	5	2	1	RDC	RDC	0	1	0	1	0	0	0
EA024	2015-05-16	PM	2015-05-24	ACB	2	B	1	1	1	1	0	0	4	2	26	2	.	2	2	.	Kinshasa	Kinshasa	1	.	0	1	0	0	0
EA026	2015-05-16	PM	2015-05-24	ACB	2	A	0	0	0	1	0	0	1	5	40	2	.	.	4	2	Kinshasa	.	1	.	0	1	0	0	0
EA027	2015-05-16	PM	2015-05-24	ACB	2	A	1	0	0	1	0	1	3	3	52	2	.	.	5	2	Kananga	Kinshasa	1	.	0	1	0	0	0
EA030	2015-05-16	PM	2015-05-25	ACB	2	A	1	1	0	1	0	0	3	3	32	2	.	.	5	3	RDC	RDC	0	2	0	1	0	0	0
EA034	2015-05-16	PM	2015-05-25	ACB	2	A	0	0	0	0	0	0	0	6	45	2	.	.	8	3	Bulungu	Kinshasa	.	.	0	1	0	0	0
EA036	2015-05-16	PM	2015-05-25	ACB	2	A	0	0	1	1	0	0	2	4	29	2	.	.	2	2	.	.	.	.	.	.	.	.	.
EA029	2015-05-16	PM	2015-05-25	ACB	2	.	1	0	0	0	0	0	1	5	.	.	.	.	.	.	.	.	.	.	.	.	.	.	.	old version of the survey â€”somehow got mixed up with the new ones.
EA031	2015-05-16	PM	2015-05-25	ACB	2	A	0	0	0	1	0	0	1	5	.	.	.	.	.	.	RDC	RDC	.	.	0	0	0	0	1
EA035	2015-05-16	PM	2015-05-25	ACB	2	A	0	0	1	1	0	0	2	4	.	.	.	.	.	.	.	.	.	.	0	1	0	0	0
EA053	2015-05-31	Marcel	2015-06-01	ACB	2	B	0	1	0	1	0	1	3	3	.	.	.	.	.	.	.	.	.	.	.	.	.	.	.
EA054	2015-05-31	Marcel	2015-06-01	ACB	2	B	0	0	1	1	1	0	3	3	.	.	.	.	.	.	.	.	.	.	.	.	.	.	.
EA055	2015-05-31	Marcel	2015-06-01	ACB	2	B	0	1	0	1	0	1	3	3	.	.	.	.	.	.	.	.	.	.	.	.	.	.	.
EA056	2015-05-31	Marcel	2015-06-01	ACB	2	B	0	1	0	1	1	1	4	2	.	.	.	.	.	.	.	.	.	.	.	.	.	.	.
EA057	2015-05-31	Marcel	2015-06-01	ACB	2	B	0	0	0	1	0	1	2	4	.	.	.	.	.	.	.	.	.	.	.	.	.	.	.
EA058	2015-05-31	Marcel	2015-06-01	ACB	2	B	1	0	1	0	0	1	3	3	.	.	.	.	.	.	.	.	.	.	.	.	.	.	.
EA059	2015-05-31	Marcel	2015-06-01	ACB	2	B	0	0	1	1	0	1	3	3
EA060	2015-05-31	Marcel	2015-06-01	ACB	2	B	0	1	1	1	1	0	4	2
EA061	2015-05-31	Marcel	2015-06-01	ACB	2	B	1	1	1	0	1	0	4	2
EA062	2015-05-31	Marcel	2015-06-01	ACB	2	B	1	1	1	0	0	0	3	3
EA063	2015-05-31	Marcel	2015-06-01	ACB	2	B	0	0	1	0	0	1	2	4
EA001	2015-05-22	Marcel	2015-05-24	ACB	1	B	0	0	0	1	0	1	2	4	20	1	.	6	2	4	Katanga	Kinshasa	0	1	0	1	0	0	0
EA003	2015-05-22	Marcel	2015-05-24	ACB	1	B	1	1	0	1	0	0	3	3	24	1	.	.	.	.	Kinshasa	RDC	1	0	1	1	0	0	0
EA006	2015-05-20	Marcel	2015-05-24	ACB	1	A	0	1	0	1	0	1	3	3	24	1	.	.	2	2	Kinshasa	Kinshasa	1	0	0	1	0	0	0
EA007	2015-05-20	Marcel	2015-05-24	ACB	1	B	1	0	0	0	0	0	1	5	23	1	.	.	4	0	Kinshasa	Kinshasa	1	0	0	1	0	0	0
EA010	2015-05-20	Marcel	2015-05-24	ACB	1	B	1	0	0	1	0	1	3	3	23	1	.	.	8	2	Kohwezi	Kinshasa	1	.	0	1	0	0	0
EA013	2015-05-20	Marcel	2015-05-24	ACB	1	B	1	1	0	1	0	1	4	2	22	1	.	.	5	3	Kikwit	Kinshasa	1	.	0	1	0	0	0
EA016	2015-05-20	Marcel	2015-05-24	ACB	1	B	0	0	0	1	0	1	2	4	24	1	.	5	2	3	Kinshasa	Kinshasa	1	0	0	1	0	0	0
EA021	2015-05-17	Marcel	2015-05-24	ACB	1	A	0	1	0	0	0	1	2	4	40	1	.	.	4	2	RDC	RDC	0	1	1	0	0	0	0
EA022	2015-05-17	Marcel	2015-05-24	ACB	1	B	0	1	0	1	0	1	3	3	55	1	.	.	3	2	Kinshasa	Kinshasa	1	.	1	0	0	0	0
EA037	2015-05-16	PM	2015-05-25	ACB	1	A	.	1	1	1	1	0	4	2	29	1	.	7	5	2	RDC	Kinshasa	1	.	1	1	0	0	0
EA045	2015-05-16	PM	2015-05-25	ACB	1	A	0	.	0	1	0	0	1	5	44	1	.	8	6	.	Kasongo	Kinshasa	1	.	0	1	0	0	0
EA047	2015-05-16	PM	2015-05-25	ACB	1	A	0	0	0	1	1	0	2	4	43	1	.	8	7	0	Equateur	Kinshasa	1	.	0	1	0	0	0
EA049	2015-05-16	PM	2015-05-25	ACB	1	B	1	0	0	1	1	0	3	3	25	1	.	.	.	.	.	.	.	.	0	1	0	0	0
EA002	2015-05-22	Marcel	2015-05-24	ACB	1	B	1	0	0	1	1	0	3	3	35	2	.	.	5	3	Kinshasa	Kinshasa	1	0	1	1	0	0	0
EA004	2015-05-22	Marcel	2015-05-24	ACB	1	B	0	0	0	1	0	1	2	4	30	2	.	.	4	2	Kananga	Kinshasa	0	2	0	1	0	0	0
EA008	2015-05-20	Marcel	2015-05-24	ACB	1	A	0	1	1	1	0	1	4	2	22	2	.	.	3	6	Kinshasa	Kinshasa	0	2	0	0	1	0	0
EA009	2015-05-20	Marcel	2015-05-24	ACB	1	B	1	1	1	1	0	1	5	1	23	2	.	.	3	.	Mbandaka	Kinshasa	1	0	0	1	0	0	0
EA011	2015-05-20	Marcel	2015-05-24	ACB	1	B	1	1	1	1	0	1	5	1	28	2	.	.	.	.	Kinshasa	Kinshasa	0	3	0	1	0	0	0
EA012	2015-05-20	Marcel	2015-05-24	ACB	1	A	0	1	1	1	1	0	4	2	26	2	.	.	3	1	RDC	Kinshasa	1	0	0	1	0	0	0
EA014	2015-05-20	Marcel	2015-05-24	ACB	1	A	1	1	0	1	0	1	4	2	27	2	.	5	2	2	Kinshasa	Kinshasa	1	.	0	1	0	0	0
EA015	2015-05-20	Marcel	2015-05-24	ACB	1	B	1	1	1	1	0	1	5	1	23	2	.	8	2	5	Kinshasa	Kinshasa	1	.	0	1	0	0	0
EA020	2015-05-20	Marcel	2015-05-24	ACB	1	B	0	1	0	1	0	0	2	4	10	2	6	.	12	30	Kinshasa	India	0	4	0	0	0	0	0	vegetarian
EA038	2015-05-16	PM	2015-05-25	ACB	1	A	0	1	0	0	0	1	2	4	40	2	.	5	2	1	RDC	RDC	0	1	0	1	0	0	0
EA039	2015-05-16	PM	2015-05-25	ACB	1	A	1	.	0	1	0	1	3	3	.	2	.	.	4	1	RDC	RDC	0	1	.	.	.	.	.
EA041	2015-05-16	PM	2015-05-25	ACB	1	A	0	1	0	0	1	1	3	3	26	2	.	.	2	2	Kinshasa	Kinshasa	1	0	0	1	0	0	0
EA043	2015-05-16	PM	2015-05-25	ACB	1	A	1	1	0	0	0	0	2	4	45	2	.	.	8	3	Bulungu	Kinshasa	1	.	0	1	0	0	0
EA044	2015-05-16	PM	2015-05-25	ACB	1	A	0	0	1	1	1	0	3	3	40	2	.	.	4	2	.	Kinshasa	1	.	0	1	0	0	0
EA046	2015-05-16	PM	2015-05-25	ACB	1	B	0	1	0	0	0	1	2	4	52	2	.	.	5	2	Kananga	Kinshasa	1	.	0	1	0	0	0
EA048	2015-05-16	PM	2015-05-25	ACB	1	A	1	1	1	0	0	0	3	3	33	2	.	.	5	3	Ifwanzondo	Kinshasa	1	.	.	.	.	.	.
EA040	2015-05-16	PM	2015-05-25	ACB	1	A	0	.	1	1	0	0	2	4	.	.	.	.	.	.	.	.	1	.	.	.	.	.	.
EA042	2015-05-16	PM	2015-05-25	ACB	1	A	0	1	0	0	0	0	1	5	.	.	.	.	.	.	RDC	RDC	.	.	0	0	1	0	0
EA050	2015-05-17	Marcel	2015-05-25	ACB	1	A	1	1	0	1	0	0	3	3	.	.	.	.	.	.	.	.	.	.	.	.	.	.	.
EA051	2015-05-17	Marcel	2015-05-25	ACB	1	A	0	1	0	0	0	1	2	4	.	.	.	.	.	.	.	.	.	.	.	.	.	.	.
EA052	2015-05-17	Marcel	2015-05-25	ACB	1	A	0	1	0	0	0	1	2	4	.	.	.	.	.	.	.	.	.	.	.	.	.	.	.
